# Supplementary material for: Energy efficiency and biological interactions define the core microbiome of deep oligotrophic groundwater
Source: Nat Commun. 2021 Jul 12;12:4253. doi: 10.1038/s41467-021-24549-z (PMC8275790; doi:10.1038/s41467-021-24549-z)
Supplement: Supplementary file 4 — Supplementary-Data1 [file 41467_2021_24549_MOESM4_ESM.xlsx]

## Sheet: Intro
Supplementary Table S1- Sample and metagenome information
1.Metagenomes- Metagenomes used in this study and physicochemical characcteristics of the samples used for sequencing
2.Metatranscriptomes- Metatranscriptomes used in this study, amount of filtered water and concentration of extracted RNA
3.SAGs data- Detailed information of SAGs generated and used in this study
4. MAG accession numbers

## Sheet: 1.Metagenomes
sample ID	description	site	country	platform	runs/samples	center	sampleID	runID	assembly method	assembly Groups	sampling date	sampling location	Borehole	depth (mbsl)	pH	water residence time	DOC (mg/L)	δ18O	temperature	HCO− (mg/L)	NH+ (mg/L)	Fe2+ (mg/L)	HS- (mg/L)	SO42− (mg/L)	Cl− (mg/L)	salinity (ppt)	NO2−	NO3−	PO43−	cell number ( cell/ml)	cell size	filter pore size	DNA extraction method	accession	metagenome size Gbp	reads
MMBR	Modern marine rock biofilm	Äspö HRL	Sweden	Illumina HiSeq	2	SciLifeLab	MMBR	1	megahit v. 1.1.1	all,Modern_marine,Modern_marine_rock_biofilm	24/06/2013	Äspö HRL, Sweden	KA2198A	-294.1	7.5	<20 years	6.4	-7.5	-	212	2.4	1.6	0.05	280	2780	5.02235	0.00055	BDL	0.0071	4.6 × 106	-	-	PowerWater DNA Isolation Kit (MOBIO)	SRR2540949	47.719	157472854
						SciLifeLab	MMBR	2	megahit v. 1.1.1	all,Modern_marine,Modern_marine_rock_biofilm	24/06/2013	Äspö HRL, Sweden	KA2198A	-294.1	7.5	<20 years	6.4	-7.5	-	212	2.4	1.6	0.05	280	2780	5.02235	0.00055	BDL	0.0071	4.6 × 106	-	-	PowerWater DNA Isolation Kit (MOBIO)	SRR2540949	47.719	157472854
OSBR	Old saline rock biofilm	Äspö HRL	Sweden	Illumina HiSeq	2	SciLifeLab	OSBR	1	megahit v. 1.1.1	all,Old_saline,Old_saline_rock_biofilm	24/06/2013	Äspö HRL, Sweden	KF0069A01	-454.8	7.8	millions of years	BDL	-12.4	-	6.5	0.01	0.06	0.01	673	13400	24.2084	BDL	BDL	BDL	1.9 × 104	-	-	PowerWater DNA Isolation Kit (MOBIO)	SRR2544011	42.8705	141472772
						SciLifeLab	OSBR	2	megahit v. 1.1.1	all,Old_saline,Old_saline_rock_biofilm	24/06/2013	Äspö HRL, Sweden	KF0069A01	-454.8	7.8	millions of years	BDL	-12.4	-	6.5	0.01	0.06	0.01	673	13400	24.2084	BDL	BDL	BDL	1.9 × 104	-	-	PowerWater DNA Isolation Kit (MOBIO)	SRR2544011	42.8705	141472772
MMBG	Modern marine glass biofilm	Äspö HRL	Sweden	Illumina HiSeq	2	SciLifeLab	MMBG	1	megahit v. 1.1.1	all,Modern_marine,Modern_marine_glass_biofilm	24/06/2013	Äspö HRL, Sweden	KA2198A	-294.1	7.5	<20 years	6.4	-7.5	-	212	2.4	1.6	0.05	280	2780	5.02235	0.00055	BDL	0.0071	2.0 × 108	-	-	PowerWater DNA Isolation Kit (MOBIO)	SRR2544004	43.8603	144739126
						SciLifeLab	MMBG	2	megahit v. 1.1.1	all,Modern_marine,Modern_marine_glass_biofilm	24/06/2013	Äspö HRL, Sweden	KA2198A	-294.1	7.5	<20 years	6.4	-7.5	-	212	2.4	1.6	0.05	280	2780	5.02235	0.00055	BDL	0.0071	2.0 × 108	-	-	PowerWater DNA Isolation Kit (MOBIO)	SRR2544004	43.8603	144739126
OSBG	Old saline glass biofilm	Äspö HRL	Sweden	Illumina HiSeq	2	SciLifeLab	OSBG	1	megahit v. 1.1.1	all,Old_saline,Old_saline_glass_biofilm	24/06/2013	Äspö HRL, Sweden	KF0069A01	-454.8	7.8	millions of years	BDL	-12.4	-	6.5	0.01	0.06	0.01	673	13400	24.2084	BDL	BDL	BDL	4.3 × 103	-	-	PowerWater DNA Isolation Kit (MOBIO)	SRR2544012	51.6081	170306638
						SciLifeLab	OSBG	2	megahit v. 1.1.1	all,Old_saline,Old_saline_glass_biofilm	24/06/2013	Äspö HRL, Sweden	KF0069A01	-454.8	7.8	millions of years	BDL	-12.4	-	6.5	0.01	0.06	0.01	673	13400	24.2084	BDL	BDL	BDL	4.3 × 103	-	-	PowerWater DNA Isolation Kit (MOBIO)	SRR2544012	51.6081	170306638
MML	Modern marine planktonic	Äspö HRL	Sweden	Illumina MiSeq	2	SciLifeLab	MML_A	1	megahit v. 1.1.1	all,MML_A,Modern_marine,Modern_marine_planktonic	2014	Äspö HRL, Sweden	SA1229A	-170.84	7.3	<20 years	6.9	-7.2	12.4	255	4.92	1.8	0.02	274	3017	5.45051	0.0007	BDL	0.008	127	>0.22 µm	0.22 µm	PowerWater DNA Isolation Kit (MOBIO)	PRJNA279923	2.68812	8870782
						SciLifeLab	MML_B	1	megahit v. 1.1.1	all,MML_B,Modern_marine,Modern_marine_planktonic	2014	Äspö HRL, Sweden	SA1229A	-170.84	7.3	<20 years	6.9	-7.2	12.4	255	4.92	1.8	0.02	274	3017	5.45051	0.0007	BDL	0.008	127	>0.22 µm	0.22 µm	PowerWater DNA Isolation Kit (MOBIO)	PRJNA279923	3.133	10338898
UML	Undefined mixed planktonic	Äspö HRL	Sweden	Illumina MiSeq	2	SciLifeLab	UML_A	1	megahit v. 1.1.1	all,UML_A,Undefined_mixed_planktonic	2014	Äspö HRL, Sweden	KA3105-4	-415.19	7.5	undefined	6.8	-9	14.5	217	0.36	0.42	0.127	223	2341	4.22925	0.0005	BDL	BDL	37	>0.22 µm	0.22 µm	PowerWater DNA Isolation Kit (MOBIO)	PRJNA279923	2.59375	8559387
						SciLifeLab	UML_B	1	megahit v. 1.1.1	all,UML_B,Undefined_mixed_planktonic	2014	Äspö HRL, Sweden	KA3105-4	-415.19	7.5	undefined	6.8	-9	14.5	217	0.36	0.42	0.127	223	2341	4.22925	0.0005	BDL	BDL	37	>0.22 µm	0.22 µm	PowerWater DNA Isolation Kit (MOBIO)	PRJNA279923	2.47896	8180574
OSL	Old saline planktonic	Äspö HRL	Sweden	Illumina MiSeq	2	SciLifeLab	OSL_A	1	megahit v. 1.1.1	all,OSL_A,Old_saline,Old_saline_planktonic	2014	Äspö HRL, Sweden	KA3385A	-448.37	7.5	thousands of years	1.4	-10.8	15.1	25	0.06	0.21	0.05	378	6819	12.3192	0.0002	BDL	BDL	100	>0.22 µm	0.22 µm	PowerWater DNA Isolation Kit (MOBIO)	PRJNA279923	2.71582	8962216
						SciLifeLab	OSL_B	1	megahit v. 1.1.1	all,OSL_B,Old_saline,Old_saline_planktonic	2014	Äspö HRL, Sweden	KA3385A	-448.37	7.5	thousands of years	1.4	-10.8	15.1	25	0.06	0.21	0.05	378	6819	12.3192	0.0002	BDL	BDL	100	>0.22 µm	0.22 µm	PowerWater DNA Isolation Kit (MOBIO)	PRJNA279923	2.45812	8111809
MMS	Modern marine planktonic	Äspö HRL	Sweden	Illumina HiSeq	2	SciLifeLab	MMS_A	1	megahit v. 1.1.1	all,MMS_A,Modern_marine,Modern_marine_planktonic	2014	Äspö HRL, Sweden	SA1229A	-170.84	7.3	<20 years	6.9	-7.2	12.4	255	4.92	1.8	0.02	274	3017	5.45051	0.0007	BDL	0.008	127	>0.1 µm	0.1 µm	Wizard PCR DNA Purification kit Promega	PRJNA279924	24.573	81090898
						SciLifeLab	MMS_B	1	megahit v. 1.1.1	all,MMS_B,Modern_marine,Modern_marine_planktonic	2014	Äspö HRL, Sweden	SA1229A	-170.84	7.3	<20 years	6.9	-7.2	12.4	255	4.92	1.8	0.02	274	3017	5.45051	0.0007	BDL	0.008	127	>0.1 µm	0.1 µm	Wizard PCR DNA Purification kit Promega	PRJNA279924	23.6304	77980371
						SciLifeLab	MMS_B	2	megahit v. 1.1.1	all,MMS_B,Modern_marine,Modern_marine_planktonic	2014	Äspö HRL, Sweden	SA1229A	-170.84	7.3	<20 years	6.9	-7.2	12.4	255	4.92	1.8	0.02	274	3017	5.45051	0.0007	BDL	0.008	127	>0.1 µm	0.1 µm	Wizard PCR DNA Purification kit Promega	PRJNA279924	23.6304	77980371
OSS	Old saline planktonic	Äspö HRL	Sweden	Illumina HiSeq	2	SciLifeLab	OSS_A	1	megahit v. 1.1.1	all,OSS_A,Old_saline,Old_saline_planktonic	2014	Äspö HRL, Sweden	KA3385A	-448.37	7.5	thousands of years	1.4	-10.8	15.1	25	0.06	0.21	0.05	378	6819	12.3192	0.0002	BDL	BDL	100	>0.1 µm	0.1 µm	Wizard PCR DNA Purification kit Promega	PRJNA279924	20.6252	68063273
						SciLifeLab	OSS_A	2	megahit v. 1.1.1	all,OSS_A,Old_saline,Old_saline_planktonic	2014	Äspö HRL, Sweden	KA3385A	-448.37	7.5	thousands of years	1.4	-10.8	15.1	25	0.06	0.21	0.05	378	6819	12.3192	0.0002	BDL	BDL	100	>0.1 µm	0.1 µm	Wizard PCR DNA Purification kit Promega	PRJNA279924	20.6252	68063273
						SciLifeLab	OSS_B	1	megahit v. 1.1.1	all,OSS_B,Old_saline,Old_saline_planktonic	2014	Äspö HRL, Sweden	KA3385A	-448.37	7.5	thousands of years	1.4	-10.8	15.1	25	0.06	0.21	0.05	378	6819	12.3192	0.0002	BDL	BDL	100	>0.1 µm	0.1 µm	Wizard PCR DNA Purification kit Promega	PRJNA279924	22.7268	74998491
UMS	Undefined mixed planktonic	Äspö HRL	Sweden	Illumina HiSeq	2	SciLifeLab	UMS_A	1	megahit v. 1.1.1	all,UMS_A,Undefined_mixed_planktonic	2014	Äspö HRL, Sweden	KA3105-4	-415.19	7.5	undefined	6.8	-9	14.5	217	0.36	0.42	0.127	223	2341	4.22925	0.0005	BDL	BDL	37	>0.1 µm	0.1 µm	Wizard PCR DNA Purification kit Promega	PRJNA279924	16.27	53690975
						SciLifeLab	UMS_A	2	megahit v. 1.1.1	all,UMS_A,Undefined_mixed_planktonic	2014	Äspö HRL, Sweden	KA3105-4	-415.19	7.5	undefined	6.8	-9	14.5	217	0.36	0.42	0.127	223	2341	4.22925	0.0005	BDL	BDL	37	>0.1 µm	0.1 µm	Wizard PCR DNA Purification kit Promega	PRJNA279924	16.27	53690975
						SciLifeLab	UMS_B	1	megahit v. 1.1.1	all,UMS_B,Undefined_mixed_planktonic	2014	Äspö HRL, Sweden	KA3105-4	-415.19	7.5	undefined	6.8	-9	14.5	217	0.36	0.42	0.127	223	2341	4.22925	0.0005	BDL	BDL	37	>0.1 µm	0.1 µm	Wizard PCR DNA Purification kit Promega	PRJNA279924	23.7828	78483374
MM	Modern marine planktonic	Äspö HRL	Sweden	Illumina HiSeq	2	JGI	MM_PC_MetaG	1	megahit v. 1.1.2	MM_PC_MetaG	28/11/2016	Äspö HRL, Sweden	SA1229A	-171.26	7.5	<20 years	6.4	-7.3	-	255	5.06	1.8	0.07	90.5	3103	5.60588	0.0005	BDL	0.028	111583 ± 1130	>0.1 µm	0.1 µm	Phenol-Chloroform extraction	Gb0149091	26.9497	88933938
						JGI	MM_PW_MetaG	1	megahit v. 1.1.2	MM_PW_MetaG	25/10/2016	Äspö HRL, Sweden	SA1229A	-171.26	7.5	<20 years	6.4	-7.3	-	255	5.06	1.8	0.07	90.5	3103	5.60588	0.0005	BDL	0.028	111583 ± 1130	>0.1 µm	0.1 µm	PowerWater DNA Isolation Kit (MOBIO)	Gb0149092	28.1833	93004868
OS	Old saline planktonic	Äspö HRL	Sweden	Illumina HiSeq	2	JGI	OS_PC_MetaG	1	megahit v. 1.1.2	OS_PC_MetaG	28/11/2016	Äspö HRL, Sweden	KA3385A	-448.35	7.5	thousands of years	1.3	-10.8	-	22	0.06	0.19	BDL	141	7489	13.5296	0.00024	0.001	0.06	35100 ± 1751	>0.1 µm	0.1 µm	Phenol-Chloroform extraction	Gb0149093	53.4487	176380809
						JGI	OS_PW_MetaG	1	megahit v. 1.1.2	OS_PW_MetaG	25/10/2016	Äspö HRL, Sweden	KA3385A	-448.35	7.5	thousands of years	1.3	-10.8	-	22	0.06	0.19	BDL	141	7489	13.5296	0.00024	0.001	0.06	35100 ± 1751	>0.1 µm	0.1 µm	PowerWater DNA Isolation Kit (MOBIO)	Gb0149094	42.562	140454637
KR	Olkiluoto Island deep subsurface site	Olkiluoto Island	Finland	Illumina HiSeq	17	CoDL	KR11_Ju	1	megahit v. 1.1.1	all,KR11_Ju	2016-06-09	Olkiluoto, Finland	OL-KR11	-366.7–383.5	7.6	-	12.64	-	10.14	171	0.08	0.23	0.04	283	2530	4.5707	BDL	BDL	BDL	-	>0.22 µm	0.22 µm	Phenol-Chloroform extraction	SRR9644740	20.3397	67121122
						RTL	KR11_N2	1	megahit v. 1.1.1	all,KR11_N2	2016-11-09	Olkiluoto, Finland	OL-KR11	-366.7–383.5	7.6	-	11.7	-	10.14	177	0.08	0.075	0.08	284	2550	4.60683	BDL	BDL	BDL	-	>0.22 µm	0.22 µm	Phenol-Chloroform extraction	SRR9644742	20.6174	68037490
						RTL	KR11_N3	1	megahit v. 1.1.1	all,KR11_N3	2016-11-15	Olkiluoto, Finland	OL-KR11	-366.7–383.5	7.6	-	11.7	-	10.14	177	0.08	0.075	0.08	284	2550	4.60683	BDL	BDL	BDL	-	>0.22 µm	0.22 µm	Phenol-Chloroform extraction	SRR9644741	63.4944	209531600
						RTL	KR11_S3	1	megahit v. 1.1.1	all,KR11_S3	2016-09-04	Olkiluoto, Finland	OL-KR11	-366.7–383.5	7.6	-	22.96	-	10.14	171	0.07	0.094	0.14	277	2480	4.48037	BDL	BDL	BDL	1.7 x 105	>0.22 µm	0.22 µm	Phenol-Chloroform extraction	SRR9644739	35.5906	117448984
						CoDL	KR13_Ju	1	megahit v. 1.1.1	all,KR13_Ju	2016-06-13	Olkiluoto, Finland	OL-KR13	-330.5–337.9	7.2	-	4.195	-	9.6	73	BDL	0.16	13	68	4410	7.96711	BDL	BDL	BDL	-	>0.22 µm	0.22 µm	Phenol-Chloroform extraction	SRR11548474	18.1189	59792366
						RTL	KR13_N1	1	megahit v. 1.1.1	all,KR13_N1	2016-11-08	Olkiluoto, Finland	OL-KR13	-330.5–337.9	7.2	-	4.752	-	9.6	61	0.12	0.034	12	59	4520	8.16583	BDL	BDL	BDL	-	>0.22 µm	0.22 µm	Phenol-Chloroform extraction	SRR11548472	30.0071	99023450
						RTL	KR13_N2	1	megahit v. 1.1.1	all,KR13_N2	2016-11-09	Olkiluoto, Finland	OL-KR13	-330.5–337.9	7.2	-	4.752	-	9.6	61	0.12	0.034	12	59	4520	8.16583	BDL	BDL	BDL	-	>0.22 µm	0.22 µm	Phenol-Chloroform extraction	SRR11548471	38.106	125749732
						RTL	KR13_S3	1	megahit v. 1.1.1	all,KR13_S3	2016-09-29	Olkiluoto, Finland	OL-KR13	-330.5–337.9	7.2	-	6.553	-	9.6	61	BDL	BDL	13	70	4550	8.22003	BDL	BDL	BDL	2.3 x 105	>0.22 µm	0.22 µm	Phenol-Chloroform extraction	SRR11548473	42.3412	139725824
						CoDL	KR46_Ju	1	megahit v. 1.1.1	all,KR46_Ju	2016-06-09	Olkiluoto, Finland	OL-KR46	-528.7–531.5	8.6	-	56.12	-	12.56	140	BDL	BDL	34	61	10200	18.4273	BDL	BDL	BDL	-	>0.22 µm	0.22 µm	Phenol-Chloroform extraction	SRR7193715	23.0173	75957050
						JGI	KR11_0.1_MetaG	1	megahit v. 1.1.2	KR11_0.1_MetaG	06/07/2016	Olkiluoto, Finland	OL-KR11	-366.7–383.5	7.6	-	11.7	-	10.14	177	0.08	0.075	0.08	284	2550	4.60683	BDL	BDL	BDL	-	>0.1 µm	0.1 µm	Phenol-Chloroform extraction	SRR6976411	49.9443	164816320
						JGI	KR11_S1_MetaG	1	megahit v. 1.1.2	KR11_S1_MetaG	28/09/2016	Olkiluoto, Finland	OL-KR11	-366.7–383.5	7.6	-	22.96	-	10.14	171	0.07	0.094	0.14	277	2480	4.48037	BDL	BDL	BDL	1.7 x 105	>0.22 µm	0.22 µm	Phenol-Chloroform extraction	SRR6515492	27.361	90291426
						JGI	KR11_S2_MetaG	1	megahit v. 1.1.2	KR11_S2_MetaG	04/10/2016	Olkiluoto, Finland	OL-KR11	-366.7–383.5	7.6	-	22.96	-	10.14	171	0.07	0.094	0.14	277	2480	4.48037	BDL	BDL	BDL	1.7 x 105	>0.22 µm	0.22 µm	Phenol-Chloroform extraction	SRR6516019	63.6183	209940244
						JGI	KR13_J_MetaG	1	megahit v. 1.1.2	KR13_J_MetaG	11/07/2016	Olkiluoto, Finland	OL-KR13	-330.5–337.9	7.2	-	4.297	-	9.6	67	BDL	0.16	12	65	4550	8.22003	BDL	BDL	BDL	-	>0.22 µm	0.22 µm	Phenol-Chloroform extraction	SRR6516042	35.4449	116968106
						JGI	KR13_S1_MetaG	1	megahit v. 1.1.2	KR13_S1_MetaG	27/09/2016	Olkiluoto, Finland	OL-KR13	-330.5–337.9	7.2	-	6.553	-	9.6	61	BDL	BDL	13	70	4550	8.22003	BDL	BDL	BDL	2.3 x 105	>0.22 µm	0.22 µm	Phenol-Chloroform extraction	SRR6516043	35.5302	117249610
						JGI	KR13_S2_MetaG	1	megahit v. 1.1.2	KR13_S2_MetaG	30/09/2016	Olkiluoto, Finland	OL-KR13	-330.5–337.9	7.3	-	6.553	-	9.6	61	BDL	BDL	13	70	4550	8.22003	BDL	BDL	BDL	2.3 x 105	>0.22 µm	0.22 µm	Phenol-Chloroform extraction	SRR6516051	47.57	156980992
						JGI	KR46_M_MetaG	1	megahit v. 1.1.2	KR46_M_MetaG	08/03/2016	Olkiluoto, Finland	OL-KR46	-528.7–531.5	8.6	-	56.45	-	9.6	140	BDL	BDL	34	103	9560	17.2711	BDL	BDL	BDL	-	>0.22 µm	0.22 µm	Phenol-Chloroform extraction	SRR6516144	32.3415	106726824
						JGI	KR46_S_MetaG	1	megahit v. 1.1.2	KR46_S_MetaG	11/08/2016	Olkiluoto, Finland	OL-KR46	-528.7–531.5	8.6	-	58.61	-	9.6	134	BDL	BDL	34	63	10200	18.4273	BDL	BDL	BDL	1.9 x 105	>0.22 µm	0.22 µm	Phenol-Chloroform extraction	SRR6516143	27.7934	91718374

## Sheet: 2.Metatranscriptomes
Sample ID	Borehole	Sampling method	Water type	Depth (m)	Total water volume (L)	RNA (ng/µL)	cDNA (ng/µL)	reads (bp)	reads after quality trimming (bp)
SD-MM-171.3-3	SA1229A-1	Sampling device	Modern marine	-171.26	180	0.02	60	50400000	42943772
SD-TM-448.4 -3	KA3385A-1	Sampling device	Thoroughly mixed	-448.37	140	0.02	39	30040000	24781786
SD-TM-448.4-4	KA3385A-1	Sampling device	Thoroughly mixed	-448.37	150	0.02	33	34960000	20741082
FH-MM-171.3-1	SA1229A-1	Filter holder	Modern marine	-171.26	177	17.3	42	63550000	50607712
FH-MM-171.3-2	SA1229A-1	Filter holder	Modern marine	-171.26	295	6.5	57	47820000	37397975
FH-MM-415.2-1	KA3105A-4	Filter holder	Modern marine	-415.19	337	11.9	60	35250000	26391652
FH-MM-415.2-2	KA3105A-4	Filter holder	Modern marine	-415.19	295	12.6	60	32490000	24032419
FH-TM-448.4-1	KA3385A-1	Filter holder	Thoroughly mixed	-448.37	635	4	60	60190000	45667742
FH-TM-448.4-1	KA3385A-1	Filter holder	Thoroughly mixed	-448.37	625	6	59	53110000	39630218

## Sheet: 3.SAG data
Genome id	Match	Final Deliverable Project Name	Sequencing Project Name	Origin	Sequencing Product	Sample Isolated From	Actual Library Type	Library Number PCR Cycles	Library QC Status	Sequencing Platform	Actual Sequencer Model	Sequencing Run Mode	Total Bases	NCBI Taxonomy ID
1207509	1	Parcubacteria bacterium JGI_KR13_SmLR_4_K19	Parcubacteria bacterium JGI_KR13_SmLR_4_K19	KR13	Microbial Minimal Draft, Single Cell	Groundwater	Illumina Nextera - Acoustic, Plates	12	Pass	Illumina	NextSeq HO	2x151	1447825448	221216
1207515	1	Sulfurimonas bacterium JGI_KR13_SmLR_4_H4	Sulfurimonas bacterium JGI_KR13_SmLR_4_H4	KR13	Microbial Minimal Draft, Single Cell	Groundwater	Illumina Nextera - Acoustic, Plates	12	Pass	Illumina	NextSeq HO	2x151	2265023556	202746
1208250	1	Parcubacteria bacterium JGI_KR11_SmLR_4_K7	Parcubacteria bacterium JGI_KR11_SmLR_4_K7	KR11	Microbial Minimal Draft, Single Cell	Groundwater	Illumina Nextera - Acoustic, Plates	12	Pass	Illumina	NextSeq HO	2x151	1769632420	221216
1208265	1	Rhodocyclaceae bacterium JGI_KR11_SmLR_5_F10	Rhodocyclaceae bacterium JGI_KR11_SmLR_5_F10	KR11	Microbial Minimal Draft, Single Cell	Groundwater	Illumina Nextera - Acoustic, Plates	12	Pass	Illumina	NextSeq HO	2x151	671193792	1898103
1208280	1	Actinobacteria bacterium JGI_KR13_SmLR_4_H13	Actinobacteria bacterium JGI_KR13_SmLR_4_H13	KR13	Microbial Minimal Draft, Single Cell	Groundwater	Illumina Nextera - Acoustic, Plates	12	Pass	Illumina	NextSeq HO	2x151	948023602	1883427
1208340	1	Dethiosulfatibacter bacterium JGI_KR46_SmLR_5_D21	Dethiosulfatibacter bacterium JGI_KR46_SmLR_5_D21	KR46	Microbial Minimal Draft, Single Cell	Groundwater	Illumina Nextera - Acoustic, Plates	12	Pass	Illumina	NextSeq HO	2x151	2418155676	448125
2754412842	1	OP3 bacterium JGI_SA12_F08_054	OP3 bacterium JGI_SA12_F08_054	SA12	Microbial Minimal Draft, Single Cell	Subsurface water	Illumina Nextera with Ranger Size Selection, Plates	12	Pass	Illumina	NextSeq HO	2x151	2326255264	77133
2754412844	1	Contubernalisaceae bacterium JGI_SA12_G08_052	Contubernalisaceae bacterium JGI_SA12_G08_052	SA12	Microbial Minimal Draft, Single Cell	Subsurface water	Illumina Nextera with Ranger Size Selection, Plates	12	Pass	Illumina	NextSeq HO	2x151	2278701136	77133
2754412846	1	Sinobacteraceae bacterium JGI_SA12_F07_053	Sinobacteraceae bacterium JGI_SA12_F07_053	SA12	Microbial Minimal Draft, Single Cell	Subsurface water	Illumina Nextera with Ranger Size Selection, Plates	12	Pass	Illumina	NextSeq HO	2x151	2158952700	1969813
2754412848	1	OP11 bacterium JGI_SA12_G11_083	OP11 bacterium JGI_SA12_G11_083	SA12	Microbial Minimal Draft, Single Cell	Subsurface water	Illumina Nextera with Ranger Size Selection, Plates	12	Pass	Illumina	NextSeq HO	2x151	2303845052	77133
2754412850	1	PAUC34f bacterium JGI_SA12_G12_084	PAUC34f bacterium JGI_SA12_G12_084	SA12	Microbial Minimal Draft, Single Cell	Subsurface water	Illumina Nextera with Ranger Size Selection, Plates	12	Pass	Illumina	NextSeq HO	2x151	1641645726	77133
2754412852	1	Brachyspiraceae bacterium JGI_SA12_G04_020	Brachyspiraceae bacterium JGI_SA12_G04_020	SA12	Microbial Minimal Draft, Single Cell	Subsurface water	Illumina Nextera with Ranger Size Selection, Plates	12	Pass	Illumina	NextSeq HO	2x151	2166514780	143786
2754412854	1	GN05 bacterium JGI_SA12_D06_042	GN05 bacterium JGI_SA12_D06_042	SA12	Microbial Minimal Draft, Single Cell	Subsurface water	Illumina Nextera with Ranger Size Selection, Plates	12	Pass	Illumina	NextSeq HO	2x151	2009635142	77133
2754412856	1	Oscillatoriaceae bacterium JGI_SA12_E10_072	Oscillatoriaceae bacterium JGI_SA12_E10_072	SA12	Microbial Minimal Draft, Single Cell	Subsurface water	Illumina Nextera with Ranger Size Selection, Plates	12	Pass	Illumina	NextSeq HO	2x151	2181270802	1892254
2754412858	1	OD1 bacterium JGI_SA12_G02_004	OD1 bacterium JGI_SA12_G02_004	SA12	Microbial Minimal Draft, Single Cell	Subsurface water	Illumina Nextera with Ranger Size Selection, Plates	12	Pass	Illumina	NextSeq HO	2x151	2549579734	77133
2754412860	1	Thermoleophilia bacterium JGI_SA12_G06_036	Thermoleophilia bacterium JGI_SA12_G06_036	SA12	Microbial Minimal Draft, Single Cell	Subsurface water	Illumina Nextera with Ranger Size Selection, Plates	12	Pass	Illumina	NextSeq HO	2x151	2400090338	1497346
2754412862	1	Myxococcales bacterium JGI_SA12_C07_059	Myxococcales bacterium JGI_SA12_C07_059	SA12	Microbial Minimal Draft, Single Cell	Subsurface water	Illumina Nextera with Ranger Size Selection, Plates	12	Pass	Illumina	NextSeq HO	2x151	2068493734	29
2754412864	1	GN02 bacterium JGI_SA12_E11_087	GN02 bacterium JGI_SA12_E11_087	SA12	Microbial Minimal Draft, Single Cell	Subsurface water	Illumina Nextera with Ranger Size Selection, Plates	12	Pass	Illumina	NextSeq HO	2x151	2247341456	77133
2754412866	1	Elusimicrobia bacterium JGI_SA12_F05_037	Elusimicrobia bacterium JGI_SA12_F05_037	SA12	Microbial Minimal Draft, Single Cell	Subsurface water	Illumina Nextera with Ranger Size Selection, Plates	12	Pass	Illumina	NextSeq HO	2x151	1719361802	641853
2754412868	1	Acholeplasma bacterium JGI_SA12_E04_024	Acholeplasma bacterium JGI_SA12_E04_024	SA12	Microbial Minimal Draft, Single Cell	Subsurface water	Illumina Nextera with Ranger Size Selection, Plates	12	Pass	Illumina	NextSeq HO	2x151	2291847498	2147
2754412870	1	Dehalococcoidetes bacterium JGI_SA12_E06_040	Dehalococcoidetes bacterium JGI_SA12_E06_040	SA12	Microbial Minimal Draft, Single Cell	Subsurface water	Illumina Nextera with Ranger Size Selection, Plates	12	Pass	Illumina	NextSeq HO	2x151	2163420790	301297
2754412872	1	AC1 bacterium JGI_SA12_E05_039	AC1 bacterium JGI_SA12_E05_039	SA12	Microbial Minimal Draft, Single Cell	Subsurface water	Illumina Nextera with Ranger Size Selection, Plates	12	Pass	Illumina	NextSeq HO	2x151	2129547866	77133
2754412874	1	Desulfobacteraceae bacterium JGI_KA33_D04_026	Desulfobacteraceae bacterium JGI_KA33_D04_026	KA33	Microbial Minimal Draft, Single Cell	Subsurface water	Illumina Nextera with Ranger Size Selection, Plates	12	Pass	Illumina	NextSeq HO	2x151	2041793612	213119
2754412876	1	Phyllobacteriaceae bacterium JGI_KA33_F08_054	Phyllobacteriaceae bacterium JGI_KA33_F08_054	KA33	Microbial Minimal Draft, Single Cell	Subsurface water	Illumina Nextera with Ranger Size Selection, Plates	12	Pass	Illumina	NextSeq HO	2x151	2330273676	1871068
2754412878	1	OD1 bacterium JGI_KA33_C10_076	OD1 bacterium JGI_KA33_C10_076	KA33	Microbial Minimal Draft, Single Cell	Subsurface water	Illumina Nextera with Ranger Size Selection, Plates	12	Pass	Illumina	NextSeq HO	2x151	2180929240	77133
2754412880	1	OD1 bacterium JGI_KA33_F11_085	OD1 bacterium JGI_KA33_F11_085	KA33	Microbial Minimal Draft, Single Cell	Subsurface water	Illumina Nextera with Ranger Size Selection, Plates	12	Pass	Illumina	NextSeq HO	2x151	2339361158	77133
2754412882	1	Thiobacillus bacterium JGI_KA33_G04_020	Thiobacillus bacterium JGI_KA33_G04_020	KA33	Microbial Minimal Draft, Single Cell	Subsurface water	Illumina Nextera with Ranger Size Selection, Plates	12	Pass	Illumina	NextSeq HO	2x151	1567893702	919
2754412884	1	Desulfobulbaceae bacterium JGI_KA33_E07_055	Desulfobulbaceae bacterium JGI_KA33_E07_055	KA33	Microbial Minimal Draft, Single Cell	Subsurface water	Illumina Nextera with Ranger Size Selection, Plates	12	Pass	Illumina	NextSeq HO	2x151	2141420090	213121
2754412886	1	Ignavibacteria bacterium JGI_KA33_F04_022	Ignavibacteria bacterium JGI_KA33_F04_022	KA33	Microbial Minimal Draft, Single Cell	Subsurface water	Illumina Nextera with Ranger Size Selection, Plates	12	Pass	Illumina	NextSeq HO	2x151	2174594488	795747
2754412888	1	Desulfovibrio bacterium JGI_KA33_F03_021	Desulfovibrio bacterium JGI_KA33_F03_021	KA33	Microbial Minimal Draft, Single Cell	Subsurface water	Illumina Nextera with Ranger Size Selection, Plates	12	Pass	Illumina	NextSeq HO	2x151	2081387624	872
2754412890	1	WS3 bacterium JGI_SA12_A10_080	WS3 bacterium JGI_SA12_A10_080	SA12	Microbial Minimal Draft, Single Cell	Subsurface water	Illumina Nextera with Ranger Size Selection, Plates	12	Pass	Illumina	NextSeq HO	2x151	1872175614	77133
2754412892	1	OP3 bacterium JGI_SA12_B12_094	OP3 bacterium JGI_SA12_B12_094	SA12	Microbial Minimal Draft, Single Cell	Subsurface water	Illumina Nextera with Ranger Size Selection, Plates	12	Pass	Illumina	NextSeq HO	2x151	1810669690	77133
2754412894	1	Mollicutes bacterium JGI_SA12_C03_027	Mollicutes bacterium JGI_SA12_C03_027	SA12	Microbial Minimal Draft, Single Cell	Subsurface water	Illumina Nextera with Ranger Size Selection, Plates	12	Pass	Illumina	NextSeq HO	2x151	2196948226	31969
2754412896	1	Chlorobi bacterium JGI_SA12_B05_045	Chlorobi bacterium JGI_SA12_B05_045	SA12	Microbial Minimal Draft, Single Cell	Subsurface water	Illumina Nextera with Ranger Size Selection, Plates	12	Pass	Illumina	NextSeq HO	2x151	2204116498	1090
2754412898	1	OP8 bacterium JGI_SA12_B08_062	OP8 bacterium JGI_SA12_B08_062	SA12	Microbial Minimal Draft, Single Cell	Subsurface water	Illumina Nextera with Ranger Size Selection, Plates	12	Pass	Illumina	NextSeq HO	2x151	2075613384	77133
2754412900	1	Ignavibacteriales bacterium JGI_SA12_B06_046	Ignavibacteriales bacterium JGI_SA12_B06_046	SA12	Microbial Minimal Draft, Single Cell	Subsurface water	Illumina Nextera with Ranger Size Selection, Plates	12	Pass	Illumina	NextSeq HO	2x151	2190811284	795748
2754412902	1	OP3 bacterium JGI_KA33_H03_017	OP3 bacterium JGI_KA33_H03_017	KA33	Microbial Minimal Draft, Single Cell	Subsurface water	Illumina Nextera with Ranger Size Selection, Plates	12	Pass	Illumina	NextSeq HO	2x151	1924474766	77133
2754412903	1	Propionibacterium bacterium JGI_KA33_G11_083	Propionibacterium bacterium JGI_KA33_G11_083	KA33	Microbial Minimal Draft, Single Cell	Subsurface water	Illumina Nextera with Ranger Size Selection, Plates	12	Pass	Illumina	NextSeq HO	2x151	1710896742	1743
2754412905	1	Flavobacteriaceae bacterium JGI_KA33_H04_018	Flavobacteriaceae bacterium JGI_KA33_H04_018	KA33	Microbial Minimal Draft, Single Cell	Subsurface water	Illumina Nextera with Ranger Size Selection, Plates	12	Pass	Illumina	NextSeq HO	2x151	2144742090	1871037
2754412907	1	OD1 bacterium JGI_KA33_H10_066	OD1 bacterium JGI_KA33_H10_066	KA33	Microbial Minimal Draft, Single Cell	Subsurface water	Illumina Nextera with Ranger Size Selection, Plates	12	Pass	Illumina	NextSeq HO	2x151	2035996118	77133
2754412909	1	OP3 bacterium JGI_SA12_H05_033	OP3 bacterium JGI_SA12_H05_033	SA12	Microbial Minimal Draft, Single Cell	Subsurface water	Illumina Nextera with Ranger Size Selection, Plates	12	Pass	Illumina	NextSeq HO	2x151	2202223260	77133
2754412911	1	Marinicellaceae bacterium JGI_KA33_B04_030	Marinicellaceae bacterium JGI_KA33_B04_030	KA33	Microbial Minimal Draft, Single Cell	Subsurface water	Illumina Nextera with Ranger Size Selection, Plates	12	Pass	Illumina	NextSeq HO	2x151	2150079034	77133
2754412913	1	Anaerolineae bacterium JGI_SA12_H03_017	Anaerolineae bacterium JGI_SA12_H03_017	SA12	Microbial Minimal Draft, Single Cell	Subsurface water	Illumina Nextera with Ranger Size Selection, Plates	12	Pass	Illumina	NextSeq HO	2x151	2172950702	292625
2754412915	1	OP3 bacterium JGI_KA33_C08_060	OP3 bacterium JGI_KA33_C08_060	KA33	Microbial Minimal Draft, Single Cell	Subsurface water	Illumina Nextera with Ranger Size Selection, Plates	12	Pass	Illumina	NextSeq HO	2x151	2197130332	77133
2754412917	1	OP11 bacterium JGI_KA33_C09_075	OP11 bacterium JGI_KA33_C09_075	KA33	Microbial Minimal Draft, Single Cell	Subsurface water	Illumina Nextera with Ranger Size Selection, Plates	12	Pass	Illumina	NextSeq HO	2x151	1642236136	77133
2754412919	1	Mollicutes bacterium JGI_SA12_H11_081	Mollicutes bacterium JGI_SA12_H11_081	SA12	Microbial Minimal Draft, Single Cell	Subsurface water	Illumina Nextera with Ranger Size Selection, Plates	12	Pass	Illumina	NextSeq HO	2x151	2185729228	31969
2754412921	1	Anaerolinaceae bacterium JGI_KA33_A04_032	Anaerolinaceae bacterium JGI_KA33_A04_032	KA33	Microbial Minimal Draft, Single Cell	Subsurface water	Illumina Nextera with Ranger Size Selection, Plates	12	Pass	Illumina	NextSeq HO	2x151	2073089872	292628
2754412945	1	Rhodobacteraceae bacterium JGI_KA33_H11_081	Rhodobacteraceae bacterium JGI_KA33_H11_081	KA33	Microbial Minimal Draft, Single Cell	Subsurface water	Illumina Nextera with Ranger Size Selection, Plates	12	Pass	Illumina	NextSeq HO	2x151	3130788096	1904441
2754412947	1	Pedomicrobium bacterium JGI_KA33_B03_029	Pedomicrobium bacterium JGI_KA33_B03_029	KA33	Microbial Minimal Draft, Single Cell	Subsurface water	Illumina Nextera with Ranger Size Selection, Plates	12	Pass	Illumina	NextSeq HO	2x151	3325539440	47494
2756170286	1	OD1 bacterium JGI_SA12_F04_022	OD1 bacterium JGI_SA12_F04_022	SA12	Microbial Minimal Draft, Single Cell	Subsurface water	Illumina Nextera with Ranger Size Selection, Plates	12	Pass	Illumina	NextSeq HO	2x151	3039468430	77133
2756170288	1	OP3 bacterium JGI_SA12_H08_050	OP3 bacterium JGI_SA12_H08_050	SA12	Microbial Minimal Draft, Single Cell	Subsurface water	Illumina Nextera with Ranger Size Selection, Plates	12	Pass	Illumina	NextSeq HO	2x151	2878364718	77133
2756170290	1	Entotheonellales bacterium JGI_SA12_F03_021	Entotheonellales bacterium JGI_SA12_F03_021	SA12	Microbial Minimal Draft, Single Cell	Subsurface water	Illumina Nextera with Ranger Size Selection, Plates	12	Pass	Illumina	NextSeq HO	2x151	3008168848	77133
2756170292	1	Brachyspiraceae bacterium JGI_SA12_H10_066	Brachyspiraceae bacterium JGI_SA12_H10_066	SA12	Microbial Minimal Draft, Single Cell	Subsurface water	Illumina Nextera with Ranger Size Selection, Plates	12	Pass	Illumina	NextSeq HO	2x151	2575215910	143786
2756170294	1	Desulfobacteraceae bacterium JGI_SA12_H12_082	Desulfobacteraceae bacterium JGI_SA12_H12_082	SA12	Microbial Minimal Draft, Single Cell	Subsurface water	Illumina Nextera with Ranger Size Selection, Plates	12	Pass	Illumina	NextSeq HO	2x151	1957887744	213119
2756170296	1	OP3 bacterium JGI_SA12_F09_069	OP3 bacterium JGI_SA12_F09_069	SA12	Microbial Minimal Draft, Single Cell	Subsurface water	Illumina Nextera with Ranger Size Selection, Plates	12	Pass	Illumina	NextSeq HO	2x151	2878249958	77133
2756170302	1	Thermodesulfovibrionaceae bacterium JGI_SA12_G07_051	Thermodesulfovibrionaceae bacterium JGI_SA12_G07_051	SA12	Microbial Minimal Draft, Single Cell	Subsurface water	Illumina Nextera with Ranger Size Selection, Plates	12	Pass	Illumina	NextSeq HO	2x151	3258080492	77133
2756170304	1	Myxococcales bacterium JGI_SA12_F11_085	Myxococcales bacterium JGI_SA12_F11_085	SA12	Microbial Minimal Draft, Single Cell	Subsurface water	Illumina Nextera with Ranger Size Selection, Plates	12	Pass	Illumina	NextSeq HO	2x151	3159016036	29
2756170306	1	OD1 bacterium JGI_KA33_G10_068	OD1 bacterium JGI_KA33_G10_068	KA33	Microbial Minimal Draft, Single Cell	Subsurface water	Illumina Nextera with Ranger Size Selection, Plates	12	Pass	Illumina	NextSeq HO	2x151	2295843864	77133
2756170308	1	OP3 bacterium JGI_KA33_H05_033	OP3 bacterium JGI_KA33_H05_033	KA33	Microbial Minimal Draft, Single Cell	Subsurface water	Illumina Nextera with Ranger Size Selection, Plates	12	Pass	Illumina	NextSeq HO	2x151	2422848152	77133
2756170317	1	OP3 bacterium JGI_SA12_C04_028	OP3 bacterium JGI_SA12_C04_028	SA12	Microbial Minimal Draft, Single Cell	Subsurface water	Illumina Nextera with Ranger Size Selection, Plates	12	Pass	Illumina	NextSeq HO	2x151	2705843594	77133
2756170319	1	Mollicutes bacterium JGI_SA12_D11_089	Mollicutes bacterium JGI_SA12_D11_089	SA12	Microbial Minimal Draft, Single Cell	Subsurface water	Illumina Nextera with Ranger Size Selection, Plates	12	Pass	Illumina	NextSeq HO	2x151	2809324196	31969
2756170321	1	OP1 bacterium JGI_SA12_C01_011	OP1 bacterium JGI_SA12_C01_011	SA12	Microbial Minimal Draft, Single Cell	Subsurface water	Illumina Nextera with Ranger Size Selection, Plates	12	Pass	Illumina	NextSeq HO	2x151	2914972856	77133
2756170323	1	TM6 bacterium JGI_SA12_E01_007	TM6 bacterium JGI_SA12_E01_007	SA12	Microbial Minimal Draft, Single Cell	Subsurface water	Illumina Nextera with Ranger Size Selection, Plates	12	Pass	Illumina	NextSeq HO	2x151	2520010914	77133
2756170325	1	GN03 bacterium JGI_SA12_E08_056	GN03 bacterium JGI_SA12_E08_056	SA12	Microbial Minimal Draft, Single Cell	Subsurface water	Illumina Nextera with Ranger Size Selection, Plates	12	Pass	Illumina	NextSeq HO	2x151	3075182648	77133
2756170327	1	Ignavibacteriales bacterium JGI_SA12_C08_060	Ignavibacteriales bacterium JGI_SA12_C08_060	SA12	Microbial Minimal Draft, Single Cell	Subsurface water	Illumina Nextera with Ranger Size Selection, Plates	12	Pass	Illumina	NextSeq HO	2x151	2754081450	795748
2756170329	1	AD3 bacterium JGI_SA12_D05_041	AD3 bacterium JGI_SA12_D05_041	SA12	Microbial Minimal Draft, Single Cell	Subsurface water	Illumina Nextera with Ranger Size Selection, Plates	12	Pass	Illumina	NextSeq HO	2x151	2945757830	77133
2756170331	1	WS3 bacterium JGI_SA12_D02_010	WS3 bacterium JGI_SA12_D02_010	SA12	Microbial Minimal Draft, Single Cell	Subsurface water	Illumina Nextera with Ranger Size Selection, Plates	12	Pass	Illumina	NextSeq HO	2x151	2858138268	77133
2756170333	1	Mollicutes bacterium JGI_SA12_A04_032	Mollicutes bacterium JGI_SA12_A04_032	SA12	Microbial Minimal Draft, Single Cell	Subsurface water	Illumina Nextera with Ranger Size Selection, Plates	12	Pass	Illumina	NextSeq HO	2x151	2831230672	31969
2756170335	1	Desulfobulbaceae bacterium JGI_SA12_B07_061	Desulfobulbaceae bacterium JGI_SA12_B07_061	SA12	Microbial Minimal Draft, Single Cell	Subsurface water	Illumina Nextera with Ranger Size Selection, Plates	12	Pass	Illumina	NextSeq HO	2x151	2673344166	213121
2756170337	1	Dehalococcoidaceae bacterium JGI_SA12_B11_093	Dehalococcoidaceae bacterium JGI_SA12_B11_093	SA12	Microbial Minimal Draft, Single Cell	Subsurface water	Illumina Nextera with Ranger Size Selection, Plates	12	Pass	Illumina	NextSeq HO	2x151	2741940144	1202464
2756170339	1	Bacteroidales bacterium JGI_SA12_A05_047	Bacteroidales bacterium JGI_SA12_A05_047	SA12	Microbial Minimal Draft, Single Cell	Subsurface water	Illumina Nextera with Ranger Size Selection, Plates	12	Pass	Illumina	NextSeq HO	2x151	2684454746	171549
2756170341	1	Acholeplasma bacterium JGI_SA12_B04_030	Acholeplasma bacterium JGI_SA12_B04_030	SA12	Microbial Minimal Draft, Single Cell	Subsurface water	Illumina Nextera with Ranger Size Selection, Plates	12	Pass	Illumina	NextSeq HO	2x151	2667617944	2147
2756170343	1	Anaerolinaceae bacterium JGI_SA12_A11_095	Anaerolinaceae bacterium JGI_SA12_A11_095	SA12	Microbial Minimal Draft, Single Cell	Subsurface water	Illumina Nextera with Ranger Size Selection, Plates	12	Pass	Illumina	NextSeq HO	2x151	3000134742	292628
2756170345	1	Chromatiales bacterium JGI_KA33_F01_005	Chromatiales bacterium JGI_KA33_F01_005	KA33	Microbial Minimal Draft, Single Cell	Subsurface water	Illumina Nextera with Ranger Size Selection, Plates	12	Pass	Illumina	NextSeq HO	2x151	2935693378	135613
2756170347	1	OP3 bacterium JGI_KA33_D06_042	OP3 bacterium JGI_KA33_D06_042	KA33	Microbial Minimal Draft, Single Cell	Subsurface water	Illumina Nextera with Ranger Size Selection, Plates	12	Pass	Illumina	NextSeq HO	2x151	3125505512	77133
2756170391	1	Deltaproteobacteria bacterium JGI_KA33_D08_058	Deltaproteobacteria bacterium JGI_KA33_D08_058	KA33	Microbial Minimal Draft, Single Cell	Subsurface water	Illumina Nextera with Ranger Size Selection, Plates	12	Pass	Illumina	NextSeq HO	2x151	2913537450	28221
2756170393	1	Elusimicrobia bacterium JGI_KA33_G01_003	Elusimicrobia bacterium JGI_KA33_G01_003	KA33	Microbial Minimal Draft, Single Cell	Subsurface water	Illumina Nextera with Ranger Size Selection, Plates	12	Pass	Illumina	NextSeq HO	2x151	2631061448	641853
2756170394	1	OP11 bacterium JGI_KA33_D10_074	OP11 bacterium JGI_KA33_D10_074	KA33	Microbial Minimal Draft, Single Cell	Subsurface water	Illumina Nextera with Ranger Size Selection, Plates	12	Pass	Illumina	NextSeq HO	2x151	1591905722	77133
2756170396	1	OD1 bacterium JGI_KA33_D11_089	OD1 bacterium JGI_KA33_D11_089	KA33	Microbial Minimal Draft, Single Cell	Subsurface water	Illumina Nextera with Ranger Size Selection, Plates	12	Pass	Illumina	NextSeq HO	2x151	2892035956	77133
2756170398	1	Desulfomicrobium bacterium JGI_KA33_A08_064	Desulfomicrobium bacterium JGI_KA33_A08_064	KA33	Microbial Minimal Draft, Single Cell	Subsurface water	Illumina Nextera with Ranger Size Selection, Plates	12	Pass	Illumina	NextSeq HO	2x151	3108710386	898
2756170400	1	OP9 bacterium JGI_KA33_B07_061	OP9 bacterium JGI_KA33_B07_061	KA33	Microbial Minimal Draft, Single Cell	Subsurface water	Illumina Nextera with Ranger Size Selection, Plates	12	Pass	Illumina	NextSeq HO	2x151	2783950760	77133
2756170402	1	Parvarchaea archaeon JGI_KA33_B11_093	Parvarchaea archaeon JGI_KA33_B11_093	KA33	Microbial Minimal Draft, Single Cell	Subsurface water	Illumina Nextera with Ranger Size Selection, Plates	12	Pass	Illumina	NextSeq HO	2x151	2884281200	77133
2756170404	1	Propionibacterium bacterium JGI_KA33_C04_028	Propionibacterium bacterium JGI_KA33_C04_028	KA33	Microbial Minimal Draft, Single Cell	Subsurface water	Illumina Nextera with Ranger Size Selection, Plates	12	Pass	Illumina	NextSeq HO	2x151	1926907074	1743
2756170406	1	Hyphomonas bacterium JGI_KA33_B01_013	Hyphomonas bacterium JGI_KA33_B01_013	KA33	Microbial Minimal Draft, Single Cell	Subsurface water	Illumina Nextera with Ranger Size Selection, Plates	12	Pass	Illumina	NextSeq HO	2x151	2527732148	85
2756170408	1	OP3 bacterium JGI_KA33_B02_014	OP3 bacterium JGI_KA33_B02_014	KA33	Microbial Minimal Draft, Single Cell	Subsurface water	Illumina Nextera with Ranger Size Selection, Plates	12	Pass	Illumina	NextSeq HO	2x151	3049835184	77133
2756170410	1	Thiobacillus bacterium JGI_KA33_E04_024	Thiobacillus bacterium JGI_KA33_E04_024	KA33	Microbial Minimal Draft, Single Cell	Subsurface water	Illumina Nextera with Ranger Size Selection, Plates	12	Pass	Illumina	NextSeq HO	2x151	2618697568	919
2756170412	1	OD1 bacterium JGI_SA12_F12_086	OD1 bacterium JGI_SA12_F12_086	SA12	Microbial Minimal Draft, Single Cell	Subsurface water	Illumina Nextera with Ranger Size Selection, Plates	12	Pass	Illumina	NextSeq HO	2x151	2709802814	77133
2756170414	1	OP3 bacterium JGI_SA12_H09_065	OP3 bacterium JGI_SA12_H09_065	SA12	Microbial Minimal Draft, Single Cell	Subsurface water	Illumina Nextera with Ranger Size Selection, Plates	12	Pass	Illumina	NextSeq HO	2x151	2449041820	77133
2756170416	1	Brachyspiraceae bacterium JGI_SA12_F06_038	Brachyspiraceae bacterium JGI_SA12_F06_038	SA12	Microbial Minimal Draft, Single Cell	Subsurface water	Illumina Nextera with Ranger Size Selection, Plates	12	Pass	Illumina	NextSeq HO	2x151	2382311598	143786
2756170418	1	Desulfobulbaceae bacterium JGI_KA33_A02_016	Desulfobulbaceae bacterium JGI_KA33_A02_016	KA33	Microbial Minimal Draft, Single Cell	Subsurface water	Illumina Nextera with Ranger Size Selection, Plates	12	Pass	Illumina	NextSeq HO	2x151	2320474078	213121
2756170420	1	OP11 bacterium JGI_KA33_A09_079	OP11 bacterium JGI_KA33_A09_079	KA33	Microbial Minimal Draft, Single Cell	Subsurface water	Illumina Nextera with Ranger Size Selection, Plates	12	Pass	Illumina	NextSeq HO	2x151	2588524748	77133
2756170422	1	Pelobacteraceae bacterium JGI_SA12_G09_067	Pelobacteraceae bacterium JGI_SA12_G09_067	SA12	Microbial Minimal Draft, Single Cell	Subsurface water	Illumina Nextera with Ranger Size Selection, Plates	12	Pass	Illumina	NextSeq HO	2x151	2205564286	213421
2756170424	1	TM6 bacterium JGI_SA12_H04_018	TM6 bacterium JGI_SA12_H04_018	SA12	Microbial Minimal Draft, Single Cell	Subsurface water	Illumina Nextera with Ranger Size Selection, Plates	12	Pass	Illumina	NextSeq HO	2x151	2577352560	77133
2756170426	1	OP3 bacterium JGI_SA12_G10_068	OP3 bacterium JGI_SA12_G10_068	SA12	Microbial Minimal Draft, Single Cell	Subsurface water	Illumina Nextera with Ranger Size Selection, Plates	12	Pass	Illumina	NextSeq HO	2x151	2587238228	77133
2756170428	1	Desulfobulbaceae bacterium JGI_SA12_D07_057	Desulfobulbaceae bacterium JGI_SA12_D07_057	SA12	Microbial Minimal Draft, Single Cell	Subsurface water	Illumina Nextera with Ranger Size Selection, Plates	12	Pass	Illumina	NextSeq HO	2x151	2318501414	213121
2756170430	1	AB16 bacterium JGI_SA12_E09_071	AB16 bacterium JGI_SA12_E09_071	SA12	Microbial Minimal Draft, Single Cell	Subsurface water	Illumina Nextera with Ranger Size Selection, Plates	12	Pass	Illumina	NextSeq HO	2x151	2646655218	77133
2756170432	1	OP3 bacterium JGI_SA12_C09_075	OP3 bacterium JGI_SA12_C09_075	SA12	Microbial Minimal Draft, Single Cell	Subsurface water	Illumina Nextera with Ranger Size Selection, Plates	12	Pass	Illumina	NextSeq HO	2x151	2365231686	77133
2756170434	1	Ignavibacteriales bacterium JGI_SA12_E12_088	Ignavibacteriales bacterium JGI_SA12_E12_088	SA12	Microbial Minimal Draft, Single Cell	Subsurface water	Illumina Nextera with Ranger Size Selection, Plates	12	Pass	Illumina	NextSeq HO	2x151	2587061256	795748
2756170436	1	Aequorivita bacterium JGI_SA12_F02_006	Aequorivita bacterium JGI_SA12_F02_006	SA12	Microbial Minimal Draft, Single Cell	Subsurface water	Illumina Nextera with Ranger Size Selection, Plates	12	Pass	Illumina	NextSeq HO	2x151	2442155012	153265
2756170437	1	Dehalococcoidaceae bacterium JGI_SA12_D09_073	Dehalococcoidaceae bacterium JGI_SA12_D09_073	SA12	Microbial Minimal Draft, Single Cell	Subsurface water	Illumina Nextera with Ranger Size Selection, Plates	12	Pass	Illumina	NextSeq HO	2x151	2025492558	1202464
2756170439	1	Mollicutes bacterium JGI_SA12_E07_055	Mollicutes bacterium JGI_SA12_E07_055	SA12	Microbial Minimal Draft, Single Cell	Subsurface water	Illumina Nextera with Ranger Size Selection, Plates	12	Pass	Illumina	NextSeq HO	2x151	2420687946	31969
2756170441	1	OP11 bacterium JGI_KA33_E09_071	OP11 bacterium JGI_KA33_E09_071	KA33	Microbial Minimal Draft, Single Cell	Subsurface water	Illumina Nextera with Ranger Size Selection, Plates	12	Pass	Illumina	NextSeq HO	2x151	2481412898	77133
2756170443	1	Chromatiales bacterium JGI_KA33_G08_052	Chromatiales bacterium JGI_KA33_G08_052	KA33	Microbial Minimal Draft, Single Cell	Subsurface water	Illumina Nextera with Ranger Size Selection, Plates	12	Pass	Illumina	NextSeq HO	2x151	2551493508	135613
2756170445	1	OP3 bacterium JGI_KA33_E08_056	OP3 bacterium JGI_KA33_E08_056	KA33	Microbial Minimal Draft, Single Cell	Subsurface water	Illumina Nextera with Ranger Size Selection, Plates	12	Pass	Illumina	NextSeq HO	2x151	2148344648	77133
2756170447	1	GN02 bacterium JGI_KA33_G09_067	GN02 bacterium JGI_KA33_G09_067	KA33	Microbial Minimal Draft, Single Cell	Subsurface water	Illumina Nextera with Ranger Size Selection, Plates	12	Pass	Illumina	NextSeq HO	2x151	2006618766	77133
2757320314	1	Erythrobacter bacterium JGI_KA33_H01_001	Erythrobacter bacterium JGI_KA33_H01_001	KA33	Microbial Minimal Draft, Single Cell	Subsurface water	Illumina Nextera with Ranger Size Selection, Plates	12	Pass	Illumina	NextSeq HO	2x151	2240620748	1041
2757320316	1	OD1 bacterium JGI_KA33_E10_072	OD1 bacterium JGI_KA33_E10_072	KA33	Microbial Minimal Draft, Single Cell	Subsurface water	Illumina Nextera with Ranger Size Selection, Plates	12	Pass	Illumina	NextSeq HO	2x151	2551200568	77133
2757320318	1	GN04 bacterium JGI_KA33_G02_004	GN04 bacterium JGI_KA33_G02_004	KA33	Microbial Minimal Draft, Single Cell	Subsurface water	Illumina Nextera with Ranger Size Selection, Plates	12	Pass	Illumina	NextSeq HO	2x151	2114260928	77133
2757320320	1	Thiobacillus bacterium JGI_KA33_F07_053	Thiobacillus bacterium JGI_KA33_F07_053	KA33	Microbial Minimal Draft, Single Cell	Subsurface water	Illumina Nextera with Ranger Size Selection, Plates	12	Pass	Illumina	NextSeq HO	2x151	2094382382	919
2757320322	1	Desulfotignum bacterium JGI_SA12_A02_016	Desulfotignum bacterium JGI_SA12_A02_016	SA12	Microbial Minimal Draft, Single Cell	Subsurface water	Illumina Nextera with Ranger Size Selection, Plates	12	Pass	Illumina	NextSeq HO	2x151	2262532056	115780
2757320324	1	Acholeplasma bacterium JGI_SA12_B09_077	Acholeplasma bacterium JGI_SA12_B09_077	SA12	Microbial Minimal Draft, Single Cell	Subsurface water	Illumina Nextera with Ranger Size Selection, Plates	12	Pass	Illumina	NextSeq HO	2x151	2431520988	2147
2757320326	1	Myxococcales bacterium JGI_SA12_C02_012	Myxococcales bacterium JGI_SA12_C02_012	SA12	Microbial Minimal Draft, Single Cell	Subsurface water	Illumina Nextera with Ranger Size Selection, Plates	12	Pass	Illumina	NextSeq HO	2x151	2045487676	29
2757320328	1	Candidatus_Methylacidiphilum bacterium JGI_SA12_A09_079	Candidatus_Methylacidiphilum bacterium JGI_SA12_A09_079	SA12	Microbial Minimal Draft, Single Cell	Subsurface water	Illumina Nextera with Ranger Size Selection, Plates	12	Pass	Illumina	NextSeq HO	2x151	2276803670	77133
2757320330	1	Mollicutes bacterium JGI_SA12_B02_014	Mollicutes bacterium JGI_SA12_B02_014	SA12	Microbial Minimal Draft, Single Cell	Subsurface water	Illumina Nextera with Ranger Size Selection, Plates	12	Pass	Illumina	NextSeq HO	2x151	2249051078	31969
2757320332	1	OP3 bacterium JGI_SA12_A12_096	OP3 bacterium JGI_SA12_A12_096	SA12	Microbial Minimal Draft, Single Cell	Subsurface water	Illumina Nextera with Ranger Size Selection, Plates	12	Pass	Illumina	NextSeq HO	2x151	2459851608	77133
2757320334	1	Elusimicrobia bacterium JGI_KA33_H07_049	Elusimicrobia bacterium JGI_KA33_H07_049	KA33	Microbial Minimal Draft, Single Cell	Subsurface water	Illumina Nextera with Ranger Size Selection, Plates	12	Pass	Illumina	NextSeq HO	2x151	2220663078	641853
2757320336	1	Hyphomonas bacterium JGI_KA33_H02_002	Hyphomonas bacterium JGI_KA33_H02_002	KA33	Microbial Minimal Draft, Single Cell	Subsurface water	Illumina Nextera with Ranger Size Selection, Plates	12	Pass	Illumina	NextSeq HO	2x151	2096905592	85
2757320338	1	Ignavibacteriales bacterium JGI_KA33_H08_050	Ignavibacteriales bacterium JGI_KA33_H08_050	KA33	Microbial Minimal Draft, Single Cell	Subsurface water	Illumina Nextera with Ranger Size Selection, Plates	12	Pass	Illumina	NextSeq HO	2x151	2451832602	795748
2757320340	1	OD1 bacterium JGI_KA33_H09_065	OD1 bacterium JGI_KA33_H09_065	KA33	Microbial Minimal Draft, Single Cell	Subsurface water	Illumina Nextera with Ranger Size Selection, Plates	12	Pass	Illumina	NextSeq HO	2x151	2237324720	77133
2757320342	1	OP3 bacterium JGI_KA33_B06_046	OP3 bacterium JGI_KA33_B06_046	KA33	Microbial Minimal Draft, Single Cell	Subsurface water	Illumina Nextera with Ranger Size Selection, Plates	12	Pass	Illumina	NextSeq HO	2x151	2374956388	77133
2757320343	1	Anaerolineae bacterium JGI_KA33_D07_057	Anaerolineae bacterium JGI_KA33_D07_057	KA33	Microbial Minimal Draft, Single Cell	Subsurface water	Illumina Nextera with Ranger Size Selection, Plates	12	Pass	Illumina	NextSeq HO	2x151	2361964348	292625
2757320345	1	OD1 bacterium JGI_KA33_A10_080	OD1 bacterium JGI_KA33_A10_080	KA33	Microbial Minimal Draft, Single Cell	Subsurface water	Illumina Nextera with Ranger Size Selection, Plates	12	Pass	Illumina	NextSeq HO	2x151	2271499946	77133
2757320347	1	Propionibacterium bacterium JGI_KA33_D09_073	Propionibacterium bacterium JGI_KA33_D09_073	KA33	Microbial Minimal Draft, Single Cell	Subsurface water	Illumina Nextera with Ranger Size Selection, Plates	12	Pass	Illumina	NextSeq HO	2x151	2442955916	1743
2757320349	1	Desulfarculus bacterium JGI_KA33_E02_008	Desulfarculus bacterium JGI_KA33_E02_008	KA33	Microbial Minimal Draft, Single Cell	Subsurface water	Illumina Nextera with Ranger Size Selection, Plates	12	Pass	Illumina	NextSeq HO	2x151	2249018462	77133
2757320350	1	Thermoleophilia bacterium JGI_KA33_B08_062	Thermoleophilia bacterium JGI_KA33_B08_062	KA33	Microbial Minimal Draft, Single Cell	Subsurface water	Illumina Nextera with Ranger Size Selection, Plates	12	Pass	Illumina	NextSeq HO	2x151	1935674134	1497346
2757320352	1	Parvibaculum bacterium JGI_KA33_D01_009	Parvibaculum bacterium JGI_KA33_D01_009	KA33	Microbial Minimal Draft, Single Cell	Subsurface water	Illumina Nextera with Ranger Size Selection, Plates	12	Pass	Illumina	NextSeq HO	2x151	1493184942	256616
2757320354	1	SAR406 bacterium JGI_KA33_C06_044	SAR406 bacterium JGI_KA33_C06_044	KA33	Microbial Minimal Draft, Single Cell	Subsurface water	Illumina Nextera with Ranger Size Selection, Plates	12	Pass	Illumina	NextSeq HO	2x151	2361699192	77133
2757320390	1	Oscillatoriaceae bacterium JGI_SA12_E03_023	Oscillatoriaceae bacterium JGI_SA12_E03_023	SA12	Microbial Minimal Draft, Single Cell	Subsurface water	Illumina Nextera with Ranger Size Selection, Plates	12	Pass	Illumina	NextSeq HO	2x151	2545263248	1892254
2802429700	1	Microgenomates bacterium JGI_KR11_SmLR_5_J6	Microgenomates bacterium JGI_KR11_SmLR_5_J6	KR11	Microbial Minimal Draft, Single Cell	Groundwater	Illumina Nextera - Acoustic, Plates	12	Pass	Illumina	NextSeq HO	2x151	2721414110	67820
2802429737	1	Thermoplasmata archaeon JGI_KR13_SmLR_4_G10	Thermoplasmata archaeon JGI_KR13_SmLR_4_G10	KR13	Microbial Minimal Draft, Single Cell	Groundwater	Illumina Nextera - Acoustic, Plates	12	Pass	Illumina	NextSeq HO	2x151	1069217712	1906666
2802429746	1	Desulfovibrio bacterium JGI_KR46_SmLR_5_E12	Desulfovibrio bacterium JGI_KR46_SmLR_5_E12	KR46	Microbial Minimal Draft, Single Cell	Groundwater	Illumina Nextera - Acoustic, Plates	12	Pass	Illumina	NextSeq HO	2x151	765636742	872
2802429748	1	Desulfovibrio bacterium JGI_KR46_SmLR_5_D14	Desulfovibrio bacterium JGI_KR46_SmLR_5_D14	KR46	Microbial Minimal Draft, Single Cell	Groundwater	Illumina Nextera - Acoustic, Plates	12	Pass	Illumina	NextSeq HO	2x151	648942130	872
2806310465	1	Microgenomates bacterium JGI_KR11_SmLR_4_N20	Microgenomates bacterium JGI_KR11_SmLR_4_N20	KR11	Microbial Minimal Draft, Single Cell	Groundwater	Illumina Nextera - Acoustic, Plates	12	Pass	Illumina	NextSeq HO	2x151	864431210	67820
2806310466	1	Parcubacteria bacterium JGI_KR11_SmLR_5_J20	Parcubacteria bacterium JGI_KR11_SmLR_5_J20	KR11	Microbial Minimal Draft, Single Cell	Groundwater	Illumina Nextera - Acoustic, Plates	12	Pass	Illumina	NextSeq HO	2x151	1536964674	221216
2806310467	1	Parcubacteria bacterium JGI_KR11_SmLR_4_M12	Parcubacteria bacterium JGI_KR11_SmLR_4_M12	KR11	Microbial Minimal Draft, Single Cell	Groundwater	Illumina Nextera - Acoustic, Plates	12	Pass	Illumina	NextSeq HO	2x151	939196142	221216
2806310469	1	Parcubacteria bacterium JGI_KR11_SmLR_5_M10	Parcubacteria bacterium JGI_KR11_SmLR_5_M10	KR11	Microbial Minimal Draft, Single Cell	Groundwater	Illumina Nextera - Acoustic, Plates	12	Pass	Illumina	NextSeq HO	2x151	960305640	221216
2806310470	1	Desulfosporosinus bacterium JGI_KR46_SmLR_5_E9	Desulfosporosinus bacterium JGI_KR46_SmLR_5_E9	KR46	Microbial Minimal Draft, Single Cell	Groundwater	Illumina Nextera - Acoustic, Plates	12	Pass	Illumina	NextSeq HO	2x151	1794154820	79206
2806310472	1	Rhodocyclaceae bacterium JGI_KR11_SmLR_4_D6	Rhodocyclaceae bacterium JGI_KR11_SmLR_4_D6	KR11	Microbial Minimal Draft, Single Cell	Groundwater	Illumina Nextera - Acoustic, Plates	12	Pass	Illumina	NextSeq HO	2x151	475551548	1898103
2806310473	1	Rhodocyclaceae bacterium JGI_KR11_SmLR_5_G17	Rhodocyclaceae bacterium JGI_KR11_SmLR_5_G17	KR11	Microbial Minimal Draft, Single Cell	Groundwater	Illumina Nextera - Acoustic, Plates	12	Pass	Illumina	NextSeq HO	2x151	2222586818	1898103
2806310474	1	Rhodoferax bacterium JGI_KR11_SmLR_4_C11	Rhodoferax bacterium JGI_KR11_SmLR_4_C11	KR11	Microbial Minimal Draft, Single Cell	Groundwater	Illumina Nextera - Acoustic, Plates	12	Pass	Illumina	NextSeq HO	2x151	931021002	28065
2806310476	1	Desulfomicrobium bacterium JGI_KR46_SmLR_5_F17	Desulfomicrobium bacterium JGI_KR46_SmLR_5_F17	KR46	Microbial Minimal Draft, Single Cell	Groundwater	Illumina Nextera - Acoustic, Plates	12	Pass	Illumina	NextSeq HO	2x151	1239355754	898
2806310478	1	Dethiosulfatibacter bacterium JGI_KR46_SmLR_5_E15	Dethiosulfatibacter bacterium JGI_KR46_SmLR_5_E15	KR46	Microbial Minimal Draft, Single Cell	Groundwater	Illumina Nextera - Acoustic, Plates	12	Pass	Illumina	NextSeq HO	2x151	1538086000	448125
3300021606	1	uncultured microorganism JGI SbSrfc.KR13.SmLR.04.N10	uncultured microorganism JGI SbSrfc.KR13.SmLR.04.N10	KR13	Single Particle Sort, 16S Negative	Groundwater	Illumina Nextera with Ranger Size Selection, Plates	12	Pass	Illumina	NextSeq HO	2x151	1972449882
3300021607	1	uncultured microorganism JGI SbSrfc.KR11.SmLR.05.F15	uncultured microorganism JGI SbSrfc.KR11.SmLR.05.F15	KR11	Single Particle Sort, 16S Negative	Groundwater	Illumina Nextera with Ranger Size Selection, Plates	12	Pass	Illumina	NextSeq HO	2x151	1602254658
3300021608	1	uncultured microorganism JGI SbSrfc.KR13.SmLR.04.C4	uncultured microorganism JGI SbSrfc.KR13.SmLR.04.C4	KR13	Single Particle Sort, 16S Negative	Groundwater	Illumina Nextera with Ranger Size Selection, Plates	12	Pass	Illumina	NextSeq HO	2x151	1583244664
3300021609	1	uncultured microorganism JGI SbSrfc.KR13.SmLR.04.K6	uncultured microorganism JGI SbSrfc.KR13.SmLR.04.K6	KR13	Single Particle Sort, 16S Negative	Groundwater	Illumina Nextera with Ranger Size Selection, Plates	12	Pass	Illumina	NextSeq HO	2x151	1914533832
3300021610	1	uncultured microorganism JGI SbSrfc.KR11.SmLR.04.G15	uncultured microorganism JGI SbSrfc.KR11.SmLR.04.G15	KR11	Single Particle Sort, 16S Negative	Groundwater	Illumina Nextera with Ranger Size Selection, Plates	12	Pass	Illumina	NextSeq HO	2x151	3143778928
3300021611	1	uncultured microorganism JGI SbSrfc.KR13.SmLR.04.M7	uncultured microorganism JGI SbSrfc.KR13.SmLR.04.M7	KR13	Single Particle Sort, 16S Negative	Groundwater	Illumina Nextera with Ranger Size Selection, Plates	12	Pass	Illumina	NextSeq HO	2x151	1786625356
3300021612	1	uncultured microorganism JGI SbSrfc.KR13.SmLR.04.C9	uncultured microorganism JGI SbSrfc.KR13.SmLR.04.C9	KR13	Single Particle Sort, 16S Negative	Groundwater	Illumina Nextera with Ranger Size Selection, Plates	12	Pass	Illumina	NextSeq HO	2x151	2059609800
3300021613	1	uncultured microorganism JGI SbSrfc.KR11.SmLR.05.K14	uncultured microorganism JGI SbSrfc.KR11.SmLR.05.K14	KR11	Single Particle Sort, 16S Negative	Groundwater	Illumina Nextera with Ranger Size Selection, Plates	12	Pass	Illumina	NextSeq HO	2x151	1502072802
3300021614	1	uncultured microorganism JGI SbSrfc.KR13.SmLR.04.L8	uncultured microorganism JGI SbSrfc.KR13.SmLR.04.L8	KR13	Single Particle Sort, 16S Negative	Groundwater	Illumina Nextera with Ranger Size Selection, Plates	12	Pass	Illumina	NextSeq HO	2x151	1990059804
3300021615	1	uncultured microorganism JGI SbSrfc.KR13.SmLR.04.C10	uncultured microorganism JGI SbSrfc.KR13.SmLR.04.C10	KR13	Single Particle Sort, 16S Negative	Groundwater	Illumina Nextera with Ranger Size Selection, Plates	12	Pass	Illumina	NextSeq HO	2x151	2222588328
3300021616	1	uncultured microorganism JGI SbSrfc.KR11.SmLR.04.J13	uncultured microorganism JGI SbSrfc.KR11.SmLR.04.J13	KR11	Single Particle Sort, 16S Negative	Groundwater	Illumina Nextera with Ranger Size Selection, Plates	12	Pass	Illumina	NextSeq HO	2x151	2769576466
3300021617	1	uncultured microorganism JGI SbSrfc.KR13.SmLR.04.L14	uncultured microorganism JGI SbSrfc.KR13.SmLR.04.L14	KR13	Single Particle Sort, 16S Negative	Groundwater	Illumina Nextera with Ranger Size Selection, Plates	12	Pass	Illumina	NextSeq HO	2x151	2207867036
3300021618	1	uncultured microorganism JGI SbSrfc.KR13.SmLR.04.L4	uncultured microorganism JGI SbSrfc.KR13.SmLR.04.L4	KR13	Single Particle Sort, 16S Negative	Groundwater	Illumina Nextera with Ranger Size Selection, Plates	12	Pass	Illumina	NextSeq HO	2x151	2308345456
3300021619	1	uncultured microorganism JGI SbSrfc.KR11.SmLR.05.G5	uncultured microorganism JGI SbSrfc.KR11.SmLR.05.G5	KR11	Single Particle Sort, 16S Negative	Groundwater	Illumina Nextera with Ranger Size Selection, Plates	12	Pass	Illumina	NextSeq HO	2x151	2322457614
3300021620	1	uncultured microorganism JGI SbSrfc.KR11.SmLR.05.D17	uncultured microorganism JGI SbSrfc.KR11.SmLR.05.D17	KR11	Single Particle Sort, 16S Negative	Groundwater	Illumina Nextera with Ranger Size Selection, Plates	12	Pass	Illumina	NextSeq HO	2x151	1669676460
3300021621	1	uncultured microorganism JGI SbSrfc.KR11.SmLR.05.L14	uncultured microorganism JGI SbSrfc.KR11.SmLR.05.L14	KR11	Single Particle Sort, 16S Negative	Groundwater	Illumina Nextera with Ranger Size Selection, Plates	12	Pass	Illumina	NextSeq HO	2x151	1653949810
3300021622	1	uncultured microorganism JGI SbSrfc.KR11.SmLR.05.C16	uncultured microorganism JGI SbSrfc.KR11.SmLR.05.C16	KR11	Single Particle Sort, 16S Negative	Groundwater	Illumina Nextera with Ranger Size Selection, Plates	12	Pass	Illumina	NextSeq HO	2x151	1527239368
3300021623	1	uncultured microorganism JGI SbSrfc.KR13.SmLR.04.J4	uncultured microorganism JGI SbSrfc.KR13.SmLR.04.J4	KR13	Single Particle Sort, 16S Negative	Groundwater	Illumina Nextera with Ranger Size Selection, Plates	12	Pass	Illumina	NextSeq HO	2x151	1509098228
3300021624	1	uncultured microorganism JGI SbSrfc.KR11.SmLR.05.L9	uncultured microorganism JGI SbSrfc.KR11.SmLR.05.L9	KR11	Single Particle Sort, 16S Negative	Groundwater	Illumina Nextera with Ranger Size Selection, Plates	12	Pass	Illumina	NextSeq HO	2x151	2390215844
3300021625	1	uncultured microorganism JGI SbSrfc.KR13.SmLR.04.J14	uncultured microorganism JGI SbSrfc.KR13.SmLR.04.J14	KR13	Single Particle Sort, 16S Negative	Groundwater	Illumina Nextera with Ranger Size Selection, Plates	12	Pass	Illumina	NextSeq HO	2x151	2012801612
3300021626	1	uncultured microorganism JGI SbSrfc.KR11.SmLR.04.J16	uncultured microorganism JGI SbSrfc.KR11.SmLR.04.J16	KR11	Single Particle Sort, 16S Negative	Groundwater	Illumina Nextera with Ranger Size Selection, Plates	12	Pass	Illumina	NextSeq HO	2x151	2661969940
3300021627	1	uncultured microorganism JGI SbSrfc.KR13.SmLR.04.G12	uncultured microorganism JGI SbSrfc.KR13.SmLR.04.G12	KR13	Single Particle Sort, 16S Negative	Groundwater	Illumina Nextera with Ranger Size Selection, Plates	12	Pass	Illumina	NextSeq HO	2x151	2012984020
3300021628	1	uncultured microorganism JGI SbSrfc.KR13.SmLR.04.F14	uncultured microorganism JGI SbSrfc.KR13.SmLR.04.F14	KR13	Single Particle Sort, 16S Negative	Groundwater	Illumina Nextera with Ranger Size Selection, Plates	12	Pass	Illumina	NextSeq HO	2x151	1900218730
3300021629	1	uncultured microorganism JGI SbSrfc.KR11.SmLR.05.M17	uncultured microorganism JGI SbSrfc.KR11.SmLR.05.M17	KR11	Single Particle Sort, 16S Negative	Groundwater	Illumina Nextera with Ranger Size Selection, Plates	12	Pass	Illumina	NextSeq HO	2x151	1871434808
3300021630	1	uncultured microorganism JGI SbSrfc.KR11.SmLR.04.K10	uncultured microorganism JGI SbSrfc.KR11.SmLR.04.K10	KR11	Single Particle Sort, 16S Negative	Groundwater	Illumina Nextera with Ranger Size Selection, Plates	12	Pass	Illumina	NextSeq HO	2x151	2791723032
3300021631	1	uncultured microorganism SbSrfc.KA33.01.G5	uncultured microorganism SbSrfc.KA33.01.G5	KA33	Single Particle Sort, 16S Negative	Subsurface water	Illumina Nextera with Ranger Size Selection, Plates	12	Pass	Illumina	NextSeq HO	2x151	2654133342
3300021632	1	uncultured microorganism JGI SbSrfc.KR11.SmLR.05.L11	uncultured microorganism JGI SbSrfc.KR11.SmLR.05.L11	KR11	Single Particle Sort, 16S Negative	Groundwater	Illumina Nextera with Ranger Size Selection, Plates	12	Pass	Illumina	NextSeq HO	2x151	2543699492
3300021633	1	uncultured microorganism JGI SbSrfc.KR11.SmLR.05.D5	uncultured microorganism JGI SbSrfc.KR11.SmLR.05.D5	KR11	Single Particle Sort, 16S Negative	Groundwater	Illumina Nextera with Ranger Size Selection, Plates	12	Pass	Illumina	NextSeq HO	2x151	2584557978
3300021634	1	uncultured microorganism JGI SbSrfc.KR11.SmLR.05.J15	uncultured microorganism JGI SbSrfc.KR11.SmLR.05.J15	KR11	Single Particle Sort, 16S Negative	Groundwater	Illumina Nextera with Ranger Size Selection, Plates	12	Pass	Illumina	NextSeq HO	2x151	2044894548
3300021635	1	uncultured microorganism JGI SbSrfc.KR11.SmLR.05.K16	uncultured microorganism JGI SbSrfc.KR11.SmLR.05.K16	KR11	Single Particle Sort, 16S Negative	Groundwater	Illumina Nextera with Ranger Size Selection, Plates	12	Pass	Illumina	NextSeq HO	2x151	1706159268
3300021636	1	uncultured microorganism JGI SbSrfc.KR11.SmLR.05.N10	uncultured microorganism JGI SbSrfc.KR11.SmLR.05.N10	KR11	Single Particle Sort, 16S Negative	Groundwater	Illumina Nextera with Ranger Size Selection, Plates	12	Pass	Illumina	NextSeq HO	2x151	2416612154
3300021637	1	uncultured microorganism JGI SbSrfc.KR13.SmLR.04.M14	uncultured microorganism JGI SbSrfc.KR13.SmLR.04.M14	KR13	Single Particle Sort, 16S Negative	Groundwater	Illumina Nextera with Ranger Size Selection, Plates	12	Pass	Illumina	NextSeq HO	2x151	2079380532
3300021638	1	uncultured microorganism SbSrfc.KA33.01.H9	uncultured microorganism SbSrfc.KA33.01.H9	KA33	Single Particle Sort, 16S Negative	Subsurface water	Illumina Nextera with Ranger Size Selection, Plates	12	Pass	Illumina	NextSeq HO	2x151	2550931184
3300021639	1	uncultured microorganism JGI SbSrfc.KR11.SmLR.05.I16	uncultured microorganism JGI SbSrfc.KR11.SmLR.05.I16	KR11	Single Particle Sort, 16S Negative	Groundwater	Illumina Nextera with Ranger Size Selection, Plates	12	Pass	Illumina	NextSeq HO	2x151	1624604772
3300021640	1	uncultured microorganism JGI SbSrfc.KR11.SmLR.05.I7	uncultured microorganism JGI SbSrfc.KR11.SmLR.05.I7	KR11	Single Particle Sort, 16S Negative	Groundwater	Illumina Nextera with Ranger Size Selection, Plates	12	Pass	Illumina	NextSeq HO	2x151	2371505434
3300021641	1	uncultured microorganism JGI SbSrfc.KR11.SmLR.04.K11	uncultured microorganism JGI SbSrfc.KR11.SmLR.04.K11	KR11	Single Particle Sort, 16S Negative	Groundwater	Illumina Nextera with Ranger Size Selection, Plates	12	Pass	Illumina	NextSeq HO	2x151	3252784016
3300021642	1	uncultured microorganism JGI SbSrfc.KR11.SmLR.05.I12	uncultured microorganism JGI SbSrfc.KR11.SmLR.05.I12	KR11	Single Particle Sort, 16S Negative	Groundwater	Illumina Nextera with Ranger Size Selection, Plates	12	Pass	Illumina	NextSeq HO	2x151	2454793410
3300021643	1	uncultured microorganism JGI SbSrfc.KR11.SmLR.05.K5	uncultured microorganism JGI SbSrfc.KR11.SmLR.05.K5	KR11	Single Particle Sort, 16S Negative	Groundwater	Illumina Nextera with Ranger Size Selection, Plates	12	Pass	Illumina	NextSeq HO	2x151	2884602226
3300021644	1	uncultured microorganism JGI SbSrfc.KR11.SmLR.05.D22	uncultured microorganism JGI SbSrfc.KR11.SmLR.05.D22	KR11	Single Particle Sort, 16S Negative	Groundwater	Illumina Nextera with Ranger Size Selection, Plates	12	Pass	Illumina	NextSeq HO	2x151	1635068468
3300021645	1	uncultured microorganism JGI SbSrfc.KR11.SmLR.04.L12	uncultured microorganism JGI SbSrfc.KR11.SmLR.04.L12	KR11	Single Particle Sort, 16S Negative	Groundwater	Illumina Nextera with Ranger Size Selection, Plates	12	Pass	Illumina	NextSeq HO	2x151	2264806116
3300021646	1	uncultured microorganism SbSrfc.KA33.01.F20	uncultured microorganism SbSrfc.KA33.01.F20	KA33	Single Particle Sort, 16S Negative	Subsurface water	Illumina Nextera with Ranger Size Selection, Plates	12	Pass	Illumina	NextSeq HO	2x151	2497715764
3300021647	1	uncultured microorganism JGI SbSrfc.KR11.SmLR.04.F17	uncultured microorganism JGI SbSrfc.KR11.SmLR.04.F17	KR11	Single Particle Sort, 16S Negative	Groundwater	Illumina Nextera with Ranger Size Selection, Plates	12	Pass	Illumina	NextSeq HO	2x151	2253174888
3300021648	1	uncultured microorganism JGI SbSrfc.KR11.SmLR.05.M22	uncultured microorganism JGI SbSrfc.KR11.SmLR.05.M22	KR11	Single Particle Sort, 16S Negative	Groundwater	Illumina Nextera with Ranger Size Selection, Plates	12	Pass	Illumina	NextSeq HO	2x151	1516411762
3300021649	1	uncultured microorganism JGI SbSrfc.KR13.SmLR.04.K9	uncultured microorganism JGI SbSrfc.KR13.SmLR.04.K9	KR13	Single Particle Sort, 16S Negative	Groundwater	Illumina Nextera with Ranger Size Selection, Plates	12	Pass	Illumina	NextSeq HO	2x151	2092676988
3300021650	1	uncultured microorganism JGI SbSrfc.KR11.SmLR.04.D11	uncultured microorganism JGI SbSrfc.KR11.SmLR.04.D11	KR11	Single Particle Sort, 16S Negative	Groundwater	Illumina Nextera with Ranger Size Selection, Plates	12	Pass	Illumina	NextSeq HO	2x151	2704870852
3300021651	1	uncultured microorganism JGI SbSrfc.KR11.SmLR.04.L22	uncultured microorganism JGI SbSrfc.KR11.SmLR.04.L22	KR11	Single Particle Sort, 16S Negative	Groundwater	Illumina Nextera with Ranger Size Selection, Plates	12	Pass	Illumina	NextSeq HO	2x151	2534028546
3300021652	1	uncultured microorganism JGI SbSrfc.KR11.SmLR.05.H13	uncultured microorganism JGI SbSrfc.KR11.SmLR.05.H13	KR11	Single Particle Sort, 16S Negative	Groundwater	Illumina Nextera with Ranger Size Selection, Plates	12	Pass	Illumina	NextSeq HO	2x151	2093327194
3300021653	1	uncultured microorganism JGI SbSrfc.KR11.SmLR.05.N22	uncultured microorganism JGI SbSrfc.KR11.SmLR.05.N22	KR11	Single Particle Sort, 16S Negative	Groundwater	Illumina Nextera with Ranger Size Selection, Plates	12	Pass	Illumina	NextSeq HO	2x151	1549296844
3300021654	1	uncultured microorganism JGI SbSrfc.KR13.SmLR.04.G15	uncultured microorganism JGI SbSrfc.KR13.SmLR.04.G15	KR13	Single Particle Sort, 16S Negative	Groundwater	Illumina Nextera with Ranger Size Selection, Plates	12	Pass	Illumina	NextSeq HO	2x151	2010589160
3300021655	1	uncultured microorganism JGI SbSrfc.KR11.SmLR.05.L6	uncultured microorganism JGI SbSrfc.KR11.SmLR.05.L6	KR11	Single Particle Sort, 16S Negative	Groundwater	Illumina Nextera with Ranger Size Selection, Plates	12	Pass	Illumina	NextSeq HO	2x151	2457878340
3300021656	1	uncultured microorganism JGI SbSrfc.KR11.SmLR.05.K10	uncultured microorganism JGI SbSrfc.KR11.SmLR.05.K10	KR11	Single Particle Sort, 16S Negative	Groundwater	Illumina Nextera with Ranger Size Selection, Plates	12	Pass	Illumina	NextSeq HO	2x151	2472801670
3300021657	1	uncultured microorganism JGI SbSrfc.KR11.SmLR.04.M10	uncultured microorganism JGI SbSrfc.KR11.SmLR.04.M10	KR11	Single Particle Sort, 16S Negative	Groundwater	Illumina Nextera with Ranger Size Selection, Plates	12	Pass	Illumina	NextSeq HO	2x151	2318722780
3300021658	1	uncultured microorganism JGI SbSrfc.KR11.SmLR.05.E11	uncultured microorganism JGI SbSrfc.KR11.SmLR.05.E11	KR11	Single Particle Sort, 16S Negative	Groundwater	Illumina Nextera with Ranger Size Selection, Plates	12	Pass	Illumina	NextSeq HO	2x151	2196375332
3300021659	1	uncultured microorganism JGI SbSrfc.KR13.SmLR.04.L11	uncultured microorganism JGI SbSrfc.KR13.SmLR.04.L11	KR13	Single Particle Sort, 16S Negative	Groundwater	Illumina Nextera with Ranger Size Selection, Plates	12	Pass	Illumina	NextSeq HO	2x151	2179288172
3300021660	1	uncultured microorganism SbSrfc.KA33.01.K17	uncultured microorganism SbSrfc.KA33.01.K17	KA33	Single Particle Sort, 16S Negative	Subsurface water	Illumina Nextera with Ranger Size Selection, Plates	12	Pass	Illumina	NextSeq HO	2x151	2591799334
3300021661	1	uncultured microorganism JGI SbSrfc.KR11.SmLR.05.I21	uncultured microorganism JGI SbSrfc.KR11.SmLR.05.I21	KR11	Single Particle Sort, 16S Negative	Groundwater	Illumina Nextera with Ranger Size Selection, Plates	12	Pass	Illumina	NextSeq HO	2x151	1746385668
3300021662	1	uncultured microorganism JGI SbSrfc.KR11.SmLR.04.I13	uncultured microorganism JGI SbSrfc.KR11.SmLR.04.I13	KR11	Single Particle Sort, 16S Negative	Groundwater	Illumina Nextera with Ranger Size Selection, Plates	12	Pass	Illumina	NextSeq HO	2x151	2386700866
3300021663	1	uncultured microorganism JGI SbSrfc.KR13.SmLR.04.E4	uncultured microorganism JGI SbSrfc.KR13.SmLR.04.E4	KR13	Single Particle Sort, 16S Negative	Groundwater	Illumina Nextera with Ranger Size Selection, Plates	12	Pass	Illumina	NextSeq HO	2x151	2029716934
3300021664	1	uncultured microorganism JGI SbSrfc.KR11.SmLR.04.J8	uncultured microorganism JGI SbSrfc.KR11.SmLR.04.J8	KR11	Single Particle Sort, 16S Negative	Groundwater	Illumina Nextera with Ranger Size Selection, Plates	12	Pass	Illumina	NextSeq HO	2x151	2333369478
3300021665	1	uncultured microorganism JGI SbSrfc.KR11.SmLR.05.H12	uncultured microorganism JGI SbSrfc.KR11.SmLR.05.H12	KR11	Single Particle Sort, 16S Negative	Groundwater	Illumina Nextera with Ranger Size Selection, Plates	12	Pass	Illumina	NextSeq HO	2x151	2274429950
3300021666	1	uncultured microorganism SbSrfc.KA33.01.H6	uncultured microorganism SbSrfc.KA33.01.H6	KA33	Single Particle Sort, 16S Negative	Subsurface water	Illumina Nextera with Ranger Size Selection, Plates	12	Pass	Illumina	NextSeq HO	2x151	2091781256
3300021667	1	uncultured microorganism JGI SbSrfc.KR11.SmLR.04.E11	uncultured microorganism JGI SbSrfc.KR11.SmLR.04.E11	KR11	Single Particle Sort, 16S Negative	Groundwater	Illumina Nextera with Ranger Size Selection, Plates	12	Pass	Illumina	NextSeq HO	2x151	2986476188
3300021668	1	uncultured microorganism JGI SbSrfc.KR11.SmLR.04.J4	uncultured microorganism JGI SbSrfc.KR11.SmLR.04.J4	KR11	Single Particle Sort, 16S Negative	Groundwater	Illumina Nextera with Ranger Size Selection, Plates	12	Pass	Illumina	NextSeq HO	2x151	2332539884
3300021669	1	uncultured microorganism JGI SbSrfc.KR11.SmLR.04.K5	uncultured microorganism JGI SbSrfc.KR11.SmLR.04.K5	KR11	Single Particle Sort, 16S Negative	Groundwater	Illumina Nextera with Ranger Size Selection, Plates	12	Pass	Illumina	NextSeq HO	2x151	2350901484
3300021670	1	uncultured microorganism JGI SbSrfc.KR11.SmLR.05.L15	uncultured microorganism JGI SbSrfc.KR11.SmLR.05.L15	KR11	Single Particle Sort, 16S Negative	Groundwater	Illumina Nextera with Ranger Size Selection, Plates	12	Pass	Illumina	NextSeq HO	2x151	1676810606
3300021671	1	uncultured microorganism JGI SbSrfc.KR11.SmLR.05.N8	uncultured microorganism JGI SbSrfc.KR11.SmLR.05.N8	KR11	Single Particle Sort, 16S Negative	Groundwater	Illumina Nextera with Ranger Size Selection, Plates	12	Pass	Illumina	NextSeq HO	2x151	2493143182
3300021672	1	uncultured microorganism JGI SbSrfc.KR11.SmLR.05.F12	uncultured microorganism JGI SbSrfc.KR11.SmLR.05.F12	KR11	Single Particle Sort, 16S Negative	Groundwater	Illumina Nextera with Ranger Size Selection, Plates	12	Pass	Illumina	NextSeq HO	2x151	2456602390
3300021673	1	uncultured microorganism JGI SbSrfc.KR11.SmLR.04.M19	uncultured microorganism JGI SbSrfc.KR11.SmLR.04.M19	KR11	Single Particle Sort, 16S Negative	Groundwater	Illumina Nextera with Ranger Size Selection, Plates	12	Pass	Illumina	NextSeq HO	2x151	2319043504
3300021674	1	uncultured microorganism JGI SbSrfc.KR11.SmLR.04.L10	uncultured microorganism JGI SbSrfc.KR11.SmLR.04.L10	KR11	Single Particle Sort, 16S Negative	Groundwater	Illumina Nextera with Ranger Size Selection, Plates	12	Pass	Illumina	NextSeq HO	2x151	2595407026
3300021675	1	uncultured microorganism JGI SbSrfc.KR13.SmLR.04.D14	uncultured microorganism JGI SbSrfc.KR13.SmLR.04.D14	KR13	Single Particle Sort, 16S Negative	Groundwater	Illumina Nextera with Ranger Size Selection, Plates	12	Pass	Illumina	NextSeq HO	2x151	1989794950
3300021676	1	uncultured microorganism JGI SbSrfc.KR11.SmLR.05.J13	uncultured microorganism JGI SbSrfc.KR11.SmLR.05.J13	KR11	Single Particle Sort, 16S Negative	Groundwater	Illumina Nextera with Ranger Size Selection, Plates	12	Pass	Illumina	NextSeq HO	2x151	2215854634
3300021677	1	uncultured microorganism JGI SbSrfc.KR13.SmLR.04.J8	uncultured microorganism JGI SbSrfc.KR13.SmLR.04.J8	KR13	Single Particle Sort, 16S Negative	Groundwater	Illumina Nextera with Ranger Size Selection, Plates	12	Pass	Illumina	NextSeq HO	2x151	1897794878
3300021678	1	uncultured microorganism JGI SbSrfc.KR11.SmLR.05.K20	uncultured microorganism JGI SbSrfc.KR11.SmLR.05.K20	KR11	Single Particle Sort, 16S Negative	Groundwater	Illumina Nextera with Ranger Size Selection, Plates	12	Pass	Illumina	NextSeq HO	2x151	1699408662
3300021679	1	uncultured microorganism JGI SbSrfc.KR11.SmLR.05.H17	uncultured microorganism JGI SbSrfc.KR11.SmLR.05.H17	KR11	Single Particle Sort, 16S Negative	Groundwater	Illumina Nextera with Ranger Size Selection, Plates	12	Pass	Illumina	NextSeq HO	2x151	1678181082
3300021680	1	uncultured microorganism JGI SbSrfc.KR11.SmLR.04.L14	uncultured microorganism JGI SbSrfc.KR11.SmLR.04.L14	KR11	Single Particle Sort, 16S Negative	Groundwater	Illumina Nextera with Ranger Size Selection, Plates	12	Pass	Illumina	NextSeq HO	2x151	2618735922
3300021681	1	uncultured microorganism JGI SbSrfc.KR11.SmLR.04.E17	uncultured microorganism JGI SbSrfc.KR11.SmLR.04.E17	KR11	Single Particle Sort, 16S Negative	Groundwater	Illumina Nextera with Ranger Size Selection, Plates	12	Pass	Illumina	NextSeq HO	2x151	2423554228
3300021682	1	uncultured microorganism JGI SbSrfc.KR11.SmLR.04.N6	uncultured microorganism JGI SbSrfc.KR11.SmLR.04.N6	KR11	Single Particle Sort, 16S Negative	Groundwater	Illumina Nextera with Ranger Size Selection, Plates	12	Pass	Illumina	NextSeq HO	2x151	2393970006
3300021683	1	uncultured microorganism SbSrfc.KA33.01.J22	uncultured microorganism SbSrfc.KA33.01.J22	KA33	Single Particle Sort, 16S Negative	Subsurface water	Illumina Nextera with Ranger Size Selection, Plates	12	Pass	Illumina	NextSeq HO	2x151	2806302686
3300021684	1	uncultured microorganism JGI SbSrfc.KR13.SmLR.04.N9	uncultured microorganism JGI SbSrfc.KR13.SmLR.04.N9	KR13	Single Particle Sort, 16S Negative	Groundwater	Illumina Nextera with Ranger Size Selection, Plates	12	Pass	Illumina	NextSeq HO	2x151	2239604518
3300021685	1	uncultured microorganism JGI SbSrfc.KR11.SmLR.04.F12	uncultured microorganism JGI SbSrfc.KR11.SmLR.04.F12	KR11	Single Particle Sort, 16S Negative	Groundwater	Illumina Nextera with Ranger Size Selection, Plates	12	Pass	Illumina	NextSeq HO	2x151	2383549194
3300021686	1	uncultured microorganism JGI SbSrfc.KR11.SmLR.05.D21	uncultured microorganism JGI SbSrfc.KR11.SmLR.05.D21	KR11	Single Particle Sort, 16S Negative	Groundwater	Illumina Nextera with Ranger Size Selection, Plates	12	Pass	Illumina	NextSeq HO	2x151	1629659346
3300021687	1	uncultured microorganism JGI SbSrfc.KR13.SmLR.04.I14	uncultured microorganism JGI SbSrfc.KR13.SmLR.04.I14	KR13	Single Particle Sort, 16S Negative	Groundwater	Illumina Nextera with Ranger Size Selection, Plates	12	Pass	Illumina	NextSeq HO	2x151	2057318224
3300021688	1	uncultured microorganism JGI SbSrfc.KR11.SmLR.05.N16	uncultured microorganism JGI SbSrfc.KR11.SmLR.05.N16	KR11	Single Particle Sort, 16S Negative	Groundwater	Illumina Nextera with Ranger Size Selection, Plates	12	Pass	Illumina	NextSeq HO	2x151	1507460180
3300021689	1	uncultured microorganism JGI SbSrfc.KR13.SmLR.04.D15	uncultured microorganism JGI SbSrfc.KR13.SmLR.04.D15	KR13	Single Particle Sort, 16S Negative	Groundwater	Illumina Nextera with Ranger Size Selection, Plates	12	Pass	Illumina	NextSeq HO	2x151	2263017672
3300021690	1	uncultured microorganism JGI SbSrfc.KR11.SmLR.05.F19	uncultured microorganism JGI SbSrfc.KR11.SmLR.05.F19	KR11	Single Particle Sort, 16S Negative	Groundwater	Illumina Nextera with Ranger Size Selection, Plates	12	Pass	Illumina	NextSeq HO	2x151	1790922816
3300021691	1	uncultured microorganism JGI SbSrfc.KR13.SmLR.04.C15	uncultured microorganism JGI SbSrfc.KR13.SmLR.04.C15	KR13	Single Particle Sort, 16S Negative	Groundwater	Illumina Nextera with Ranger Size Selection, Plates	12	Pass	Illumina	NextSeq HO	2x151	1972015304
3300021692	1	uncultured microorganism JGI SbSrfc.KR13.SmLR.04.N6	uncultured microorganism JGI SbSrfc.KR13.SmLR.04.N6	KR13	Single Particle Sort, 16S Negative	Groundwater	Illumina Nextera with Ranger Size Selection, Plates	12	Pass	Illumina	NextSeq HO	2x151	2128761458
3300021693	1	uncultured microorganism JGI SbSrfc.KR11.SmLR.05.M15	uncultured microorganism JGI SbSrfc.KR11.SmLR.05.M15	KR11	Single Particle Sort, 16S Negative	Groundwater	Illumina Nextera with Ranger Size Selection, Plates	12	Pass	Illumina	NextSeq HO	2x151	1623274764
3300021694	1	uncultured microorganism SbSrfc.KA33.01.E7	uncultured microorganism SbSrfc.KA33.01.E7	KA33	Single Particle Sort, 16S Negative	Subsurface water	Illumina Nextera with Ranger Size Selection, Plates	12	Pass	Illumina	NextSeq HO	2x151	2072475604
3300021695	1	uncultured microorganism JGI SbSrfc.KR11.SmLR.05.J11	uncultured microorganism JGI SbSrfc.KR11.SmLR.05.J11	KR11	Single Particle Sort, 16S Negative	Groundwater	Illumina Nextera with Ranger Size Selection, Plates	12	Pass	Illumina	NextSeq HO	2x151	2650704736
3300021696	1	uncultured microorganism JGI SbSrfc.KR11.SmLR.05.M18	uncultured microorganism JGI SbSrfc.KR11.SmLR.05.M18	KR11	Single Particle Sort, 16S Negative	Groundwater	Illumina Nextera with Ranger Size Selection, Plates	12	Pass	Illumina	NextSeq HO	2x151	1749924504
3300021697	1	uncultured microorganism JGI SbSrfc.KR11.SmLR.05.M14	uncultured microorganism JGI SbSrfc.KR11.SmLR.05.M14	KR11	Single Particle Sort, 16S Negative	Groundwater	Illumina Nextera with Ranger Size Selection, Plates	12	Pass	Illumina	NextSeq HO	2x151	1586656056
3300021698	1	uncultured microorganism JGI SbSrfc.KR11.SmLR.04.I18	uncultured microorganism JGI SbSrfc.KR11.SmLR.04.I18	KR11	Single Particle Sort, 16S Negative	Groundwater	Illumina Nextera with Ranger Size Selection, Plates	12	Pass	Illumina	NextSeq HO	2x151	2754993490
3300021699	1	uncultured microorganism JGI SbSrfc.KR11.SmLR.05.L19	uncultured microorganism JGI SbSrfc.KR11.SmLR.05.L19	KR11	Single Particle Sort, 16S Negative	Groundwater	Illumina Nextera with Ranger Size Selection, Plates	12	Pass	Illumina	NextSeq HO	2x151	1938882884
3300021700	1	uncultured microorganism JGI SbSrfc.KR11.SmLR.04.K14	uncultured microorganism JGI SbSrfc.KR11.SmLR.04.K14	KR11	Single Particle Sort, 16S Negative	Groundwater	Illumina Nextera with Ranger Size Selection, Plates	12	Pass	Illumina	NextSeq HO	2x151	1649712448
3300021701	1	uncultured microorganism JGI SbSrfc.KR13.SmLR.04.F11	uncultured microorganism JGI SbSrfc.KR13.SmLR.04.F11	KR13	Single Particle Sort, 16S Negative	Groundwater	Illumina Nextera with Ranger Size Selection, Plates	12	Pass	Illumina	NextSeq HO	2x151	2105560308
3300021702	1	uncultured microorganism JGI SbSrfc.KR13.SmLR.04.C8	uncultured microorganism JGI SbSrfc.KR13.SmLR.04.C8	KR13	Single Particle Sort, 16S Negative	Groundwater	Illumina Nextera with Ranger Size Selection, Plates	12	Pass	Illumina	NextSeq HO	2x151	1865597148
3300021703	1	uncultured microorganism JGI SbSrfc.KR11.SmLR.04.M22	uncultured microorganism JGI SbSrfc.KR11.SmLR.04.M22	KR11	Single Particle Sort, 16S Negative	Groundwater	Illumina Nextera with Ranger Size Selection, Plates	12	Pass	Illumina	NextSeq HO	2x151	2871186782
3300021704	1	uncultured microorganism JGI SbSrfc.KR11.SmLR.05.J19	uncultured microorganism JGI SbSrfc.KR11.SmLR.05.J19	KR11	Single Particle Sort, 16S Negative	Groundwater	Illumina Nextera with Ranger Size Selection, Plates	12	Pass	Illumina	NextSeq HO	2x151	1453738004
3300021705	1	uncultured microorganism JGI SbSrfc.KR11.SmLR.04.J18	uncultured microorganism JGI SbSrfc.KR11.SmLR.04.J18	KR11	Single Particle Sort, 16S Negative	Groundwater	Illumina Nextera with Ranger Size Selection, Plates	12	Pass	Illumina	NextSeq HO	2x151	2833427420
3300021706	1	uncultured microorganism JGI SbSrfc.KR11.SmLR.04.J19	uncultured microorganism JGI SbSrfc.KR11.SmLR.04.J19	KR11	Single Particle Sort, 16S Negative	Groundwater	Illumina Nextera with Ranger Size Selection, Plates	12	Pass	Illumina	NextSeq HO	2x151	2387212454
3300021707	1	uncultured microorganism JGI SbSrfc.KR13.SmLR.04.F16	uncultured microorganism JGI SbSrfc.KR13.SmLR.04.F16	KR13	Single Particle Sort, 16S Negative	Groundwater	Illumina Nextera with Ranger Size Selection, Plates	12	Pass	Illumina	NextSeq HO	2x151	1739701502
3300021708	1	uncultured microorganism JGI SbSrfc.KR11.SmLR.05.D6	uncultured microorganism JGI SbSrfc.KR11.SmLR.05.D6	KR11	Single Particle Sort, 16S Negative	Groundwater	Illumina Nextera with Ranger Size Selection, Plates	12	Pass	Illumina	NextSeq HO	2x151	2769653174
3300021709	1	uncultured microorganism SbSrfc.KA33.01.K7	uncultured microorganism SbSrfc.KA33.01.K7	KA33	Single Particle Sort, 16S Negative	Subsurface water	Illumina Nextera with Ranger Size Selection, Plates	12	Pass	Illumina	NextSeq HO	2x151	2807487130
3300021710	1	uncultured microorganism JGI SbSrfc.KR11.SmLR.05.M21	uncultured microorganism JGI SbSrfc.KR11.SmLR.05.M21	KR11	Single Particle Sort, 16S Negative	Groundwater	Illumina Nextera with Ranger Size Selection, Plates	12	Pass	Illumina	NextSeq HO	2x151	1484304632
3300021711	1	uncultured microorganism JGI SbSrfc.KR11.SmLR.05.N5	uncultured microorganism JGI SbSrfc.KR11.SmLR.05.N5	KR11	Single Particle Sort, 16S Negative	Groundwater	Illumina Nextera with Ranger Size Selection, Plates	12	Pass	Illumina	NextSeq HO	2x151	2441177136
3300021712	1	uncultured microorganism JGI SbSrfc.KR11.SmLR.05.L7	uncultured microorganism JGI SbSrfc.KR11.SmLR.05.L7	KR11	Single Particle Sort, 16S Negative	Groundwater	Illumina Nextera with Ranger Size Selection, Plates	12	Pass	Illumina	NextSeq HO	2x151	2456476758
3300021713	1	uncultured microorganism JGI SbSrfc.KR11.SmLR.04.N9	uncultured microorganism JGI SbSrfc.KR11.SmLR.04.N9	KR11	Single Particle Sort, 16S Negative	Groundwater	Illumina Nextera with Ranger Size Selection, Plates	12	Pass	Illumina	NextSeq HO	2x151	2761019900
3300021714	1	uncultured microorganism SbSrfc.KA33.01.F18	uncultured microorganism SbSrfc.KA33.01.F18	KA33	Single Particle Sort, 16S Negative	Subsurface water	Illumina Nextera with Ranger Size Selection, Plates	12	Pass	Illumina	NextSeq HO	2x151	2402559188
3300021715	1	uncultured microorganism JGI SbSrfc.KR11.SmLR.05.M16	uncultured microorganism JGI SbSrfc.KR11.SmLR.05.M16	KR11	Single Particle Sort, 16S Negative	Groundwater	Illumina Nextera with Ranger Size Selection, Plates	12	Pass	Illumina	NextSeq HO	2x151	1805550186
3300021716	1	uncultured microorganism SbSrfc.KA33.01.G18	uncultured microorganism SbSrfc.KA33.01.G18	KA33	Single Particle Sort, 16S Negative	Subsurface water	Illumina Nextera with Ranger Size Selection, Plates	12	Pass	Illumina	NextSeq HO	2x151	2497666538
3300021717	1	uncultured microorganism JGI SbSrfc.KR11.SmLR.04.C21	uncultured microorganism JGI SbSrfc.KR11.SmLR.04.C21	KR11	Single Particle Sort, 16S Negative	Groundwater	Illumina Nextera with Ranger Size Selection, Plates	12	Pass	Illumina	NextSeq HO	2x151	2629373268
3300021718	1	uncultured microorganism JGI SbSrfc.KR11.SmLR.04.M8	uncultured microorganism JGI SbSrfc.KR11.SmLR.04.M8	KR11	Single Particle Sort, 16S Negative	Groundwater	Illumina Nextera with Ranger Size Selection, Plates	12	Pass	Illumina	NextSeq HO	2x151	2277274488
3300021719	1	uncultured microorganism SbSrfc.KA33.01.I20	uncultured microorganism SbSrfc.KA33.01.I20	KA33	Single Particle Sort, 16S Negative	Subsurface water	Illumina Nextera with Ranger Size Selection, Plates	12	Pass	Illumina	NextSeq HO	2x151	2640289058
3300021720	1	uncultured microorganism JGI SbSrfc.KR13.SmLR.04.I10	uncultured microorganism JGI SbSrfc.KR13.SmLR.04.I10	KR13	Single Particle Sort, 16S Negative	Groundwater	Illumina Nextera with Ranger Size Selection, Plates	12	Pass	Illumina	NextSeq HO	2x151	2099267534
3300021721	1	uncultured microorganism SbSrfc.KA33.01.G16	uncultured microorganism SbSrfc.KA33.01.G16	KA33	Single Particle Sort, 16S Negative	Subsurface water	Illumina Nextera with Ranger Size Selection, Plates	12	Pass	Illumina	NextSeq HO	2x151	2654060560
3300021722	1	uncultured microorganism SbSrfc.KA33.01.I14	uncultured microorganism SbSrfc.KA33.01.I14	KA33	Single Particle Sort, 16S Negative	Subsurface water	Illumina Nextera with Ranger Size Selection, Plates	12	Pass	Illumina	NextSeq HO	2x151	2810344654
3300021723	1	uncultured microorganism JGI SbSrfc.KR13.SmLR.04.E9	uncultured microorganism JGI SbSrfc.KR13.SmLR.04.E9	KR13	Single Particle Sort, 16S Negative	Groundwater	Illumina Nextera with Ranger Size Selection, Plates	12	Pass	Illumina	NextSeq HO	2x151	1851507640
3300021724	1	uncultured microorganism JGI SbSrfc.KR11.SmLR.04.J12	uncultured microorganism JGI SbSrfc.KR11.SmLR.04.J12	KR11	Single Particle Sort, 16S Negative	Groundwater	Illumina Nextera with Ranger Size Selection, Plates	12	Pass	Illumina	NextSeq HO	2x151	3204564582
3300021725	1	uncultured microorganism JGI SbSrfc.KR11.SmLR.05.K7	uncultured microorganism JGI SbSrfc.KR11.SmLR.05.K7	KR11	Single Particle Sort, 16S Negative	Groundwater	Illumina Nextera with Ranger Size Selection, Plates	12	Pass	Illumina	NextSeq HO	2x151	2562592008
3300021726	1	uncultured microorganism SbSrfc.KA33.01.F15	uncultured microorganism SbSrfc.KA33.01.F15	KA33	Single Particle Sort, 16S Negative	Subsurface water	Illumina Nextera with Ranger Size Selection, Plates	12	Pass	Illumina	NextSeq HO	2x151	2669164184
3300021727	1	uncultured microorganism JGI SbSrfc.KR11.SmLR.04.M14	uncultured microorganism JGI SbSrfc.KR11.SmLR.04.M14	KR11	Single Particle Sort, 16S Negative	Groundwater	Illumina Nextera with Ranger Size Selection, Plates	12	Pass	Illumina	NextSeq HO	2x151	2352993136
3300021728	1	uncultured microorganism JGI SbSrfc.KR11.SmLR.05.E6	uncultured microorganism JGI SbSrfc.KR11.SmLR.05.E6	KR11	Single Particle Sort, 16S Negative	Groundwater	Illumina Nextera with Ranger Size Selection, Plates	12	Pass	Illumina	NextSeq HO	2x151	2405797534
3300021729	1	uncultured microorganism JGI SbSrfc.KR13.SmLR.04.N12	uncultured microorganism JGI SbSrfc.KR13.SmLR.04.N12	KR13	Single Particle Sort, 16S Negative	Groundwater	Illumina Nextera with Ranger Size Selection, Plates	12	Pass	Illumina	NextSeq HO	2x151	2106385372
3300021730	1	uncultured microorganism JGI SbSrfc.KR11.SmLR.05.N19	uncultured microorganism JGI SbSrfc.KR11.SmLR.05.N19	KR11	Single Particle Sort, 16S Negative	Groundwater	Illumina Nextera with Ranger Size Selection, Plates	12	Pass	Illumina	NextSeq HO	2x151	1560022072
3300021731	1	uncultured microorganism JGI SbSrfc.KR11.SmLR.05.L17	uncultured microorganism JGI SbSrfc.KR11.SmLR.05.L17	KR11	Single Particle Sort, 16S Negative	Groundwater	Illumina Nextera with Ranger Size Selection, Plates	12	Pass	Illumina	NextSeq HO	2x151	1835820250
3300021732	1	uncultured microorganism JGI SbSrfc.KR11.SmLR.05.E5	uncultured microorganism JGI SbSrfc.KR11.SmLR.05.E5	KR11	Single Particle Sort, 16S Negative	Groundwater	Illumina Nextera with Ranger Size Selection, Plates	12	Pass	Illumina	NextSeq HO	2x151	2457563656
3300021733	1	uncultured microorganism JGI SbSrfc.KR11.SmLR.05.K18	uncultured microorganism JGI SbSrfc.KR11.SmLR.05.K18	KR11	Single Particle Sort, 16S Negative	Groundwater	Illumina Nextera with Ranger Size Selection, Plates	12	Pass	Illumina	NextSeq HO	2x151	1757418332
3300021734	1	uncultured microorganism JGI SbSrfc.KR13.SmLR.04.D9	uncultured microorganism JGI SbSrfc.KR13.SmLR.04.D9	KR13	Single Particle Sort, 16S Negative	Groundwater	Illumina Nextera with Ranger Size Selection, Plates	12	Pass	Illumina	NextSeq HO	2x151	1867995934
3300021735	1	uncultured microorganism SbSrfc.KA33.01.J21	uncultured microorganism SbSrfc.KA33.01.J21	KA33	Single Particle Sort, 16S Negative	Subsurface water	Illumina Nextera with Ranger Size Selection, Plates	12	Pass	Illumina	NextSeq HO	2x151	3038885570
3300021736	1	uncultured microorganism JGI SbSrfc.KR11.SmLR.05.J17	uncultured microorganism JGI SbSrfc.KR11.SmLR.05.J17	KR11	Single Particle Sort, 16S Negative	Groundwater	Illumina Nextera with Ranger Size Selection, Plates	12	Pass	Illumina	NextSeq HO	2x151	1757711272
3300021737	1	uncultured microorganism JGI SbSrfc.KR13.SmLR.04.E7	uncultured microorganism JGI SbSrfc.KR13.SmLR.04.E7	KR13	Single Particle Sort, 16S Negative	Groundwater	Illumina Nextera with Ranger Size Selection, Plates	12	Pass	Illumina	NextSeq HO	2x151	2059341322
3300021738	1	uncultured microorganism SbSrfc.KA33.01.E16	uncultured microorganism SbSrfc.KA33.01.E16	KA33	Single Particle Sort, 16S Negative	Subsurface water	Illumina Nextera with Ranger Size Selection, Plates	12	Pass	Illumina	NextSeq HO	2x151	2658898600
3300021739	1	uncultured microorganism JGI SbSrfc.KR11.SmLR.05.M13	uncultured microorganism JGI SbSrfc.KR11.SmLR.05.M13	KR11	Single Particle Sort, 16S Negative	Groundwater	Illumina Nextera with Ranger Size Selection, Plates	12	Pass	Illumina	NextSeq HO	2x151	2400725142
3300021740	1	uncultured microorganism JGI SbSrfc.KR11.SmLR.05.L12	uncultured microorganism JGI SbSrfc.KR11.SmLR.05.L12	KR11	Single Particle Sort, 16S Negative	Groundwater	Illumina Nextera with Ranger Size Selection, Plates	12	Pass	Illumina	NextSeq HO	2x151	2254591872
3300021741	1	uncultured microorganism JGI SbSrfc.KR11.SmLR.05.K17	uncultured microorganism JGI SbSrfc.KR11.SmLR.05.K17	KR11	Single Particle Sort, 16S Negative	Groundwater	Illumina Nextera with Ranger Size Selection, Plates	12	Pass	Illumina	NextSeq HO	2x151	1746917490
3300021742	1	uncultured microorganism JGI SbSrfc.KR11.SmLR.05.K15	uncultured microorganism JGI SbSrfc.KR11.SmLR.05.K15	KR11	Single Particle Sort, 16S Negative	Groundwater	Illumina Nextera with Ranger Size Selection, Plates	12	Pass	Illumina	NextSeq HO	2x151	1537190570
3300021743	1	uncultured microorganism JGI SbSrfc.KR11.SmLR.05.J21	uncultured microorganism JGI SbSrfc.KR11.SmLR.05.J21	KR11	Single Particle Sort, 16S Negative	Groundwater	Illumina Nextera with Ranger Size Selection, Plates	12	Pass	Illumina	NextSeq HO	2x151	1465859680
3300021744	1	uncultured microorganism JGI SbSrfc.KR11.SmLR.05.K9	uncultured microorganism JGI SbSrfc.KR11.SmLR.05.K9	KR11	Single Particle Sort, 16S Negative	Groundwater	Illumina Nextera with Ranger Size Selection, Plates	12	Pass	Illumina	NextSeq HO	2x151	2639117600
3300021745	1	uncultured microorganism JGI SbSrfc.KR13.SmLR.04.F13	uncultured microorganism JGI SbSrfc.KR13.SmLR.04.F13	KR13	Single Particle Sort, 16S Negative	Groundwater	Illumina Nextera with Ranger Size Selection, Plates	12	Pass	Illumina	NextSeq HO	2x151	2214498352
3300021746	1	uncultured microorganism JGI SbSrfc.KR11.SmLR.05.M20	uncultured microorganism JGI SbSrfc.KR11.SmLR.05.M20	KR11	Single Particle Sort, 16S Negative	Groundwater	Illumina Nextera with Ranger Size Selection, Plates	12	Pass	Illumina	NextSeq HO	2x151	1633050806
3300021747	1	uncultured microorganism JGI SbSrfc.KR13.SmLR.04.G11	uncultured microorganism JGI SbSrfc.KR13.SmLR.04.G11	KR13	Single Particle Sort, 16S Negative	Groundwater	Illumina Nextera with Ranger Size Selection, Plates	12	Pass	Illumina	NextSeq HO	2x151	2026943668
3300021748	1	uncultured microorganism SbSrfc.KA33.01.F22	uncultured microorganism SbSrfc.KA33.01.F22	KA33	Single Particle Sort, 16S Negative	Subsurface water	Illumina Nextera with Ranger Size Selection, Plates	12	Pass	Illumina	NextSeq HO	2x151	2511468542
3300021749	1	uncultured microorganism SbSrfc.KA33.01.I18	uncultured microorganism SbSrfc.KA33.01.I18	KA33	Single Particle Sort, 16S Negative	Subsurface water	Illumina Nextera with Ranger Size Selection, Plates	12	Pass	Illumina	NextSeq HO	2x151	2744185816
3300021750	1	uncultured microorganism SbSrfc.KA33.01.K20	uncultured microorganism SbSrfc.KA33.01.K20	KA33	Single Particle Sort, 16S Negative	Subsurface water	Illumina Nextera with Ranger Size Selection, Plates	12	Pass	Illumina	NextSeq HO	2x151	2652927456
3300021751	1	uncultured microorganism SbSrfc.KA33.01.I19	uncultured microorganism SbSrfc.KA33.01.I19	KA33	Single Particle Sort, 16S Negative	Subsurface water	Illumina Nextera with Ranger Size Selection, Plates	12	Pass	Illumina	NextSeq HO	2x151	2443312276
3300021752	1	uncultured microorganism JGI SbSrfc.KR11.SmLR.04.K6	uncultured microorganism JGI SbSrfc.KR11.SmLR.04.K6	KR11	Single Particle Sort, 16S Negative	Groundwater	Illumina Nextera with Ranger Size Selection, Plates	12	Pass	Illumina	NextSeq HO	2x151	2110424622
3300021753	1	uncultured microorganism SbSrfc.KA33.01.F4	uncultured microorganism SbSrfc.KA33.01.F4	KA33	Single Particle Sort, 16S Negative	Subsurface water	Illumina Nextera with Ranger Size Selection, Plates	12	Pass	Illumina	NextSeq HO	2x151	2474730846
3300021754	1	uncultured microorganism SbSrfc.KA33.01.J12	uncultured microorganism SbSrfc.KA33.01.J12	KA33	Single Particle Sort, 16S Negative	Subsurface water	Illumina Nextera with Ranger Size Selection, Plates	12	Pass	Illumina	NextSeq HO	2x151	2947144614
3300021755	1	uncultured microorganism SbSrfc.KA33.01.E12	uncultured microorganism SbSrfc.KA33.01.E12	KA33	Single Particle Sort, 16S Negative	Subsurface water	Illumina Nextera with Ranger Size Selection, Plates	12	Pass	Illumina	NextSeq HO	2x151	1780238056
3300021756	1	uncultured microorganism JGI SbSrfc.KR13.SmLR.04.L5	uncultured microorganism JGI SbSrfc.KR13.SmLR.04.L5	KR13	Single Particle Sort, 16S Negative	Groundwater	Illumina Nextera with Ranger Size Selection, Plates	12	Pass	Illumina	NextSeq HO	2x151	1997954990
3300021757	1	uncultured microorganism SbSrfc.KA33.01.N21	uncultured microorganism SbSrfc.KA33.01.N21	KA33	Single Particle Sort, 16S Negative	Subsurface water	Illumina Nextera with Ranger Size Selection, Plates	12	Pass	Illumina	NextSeq HO	2x151	2826187272
3300021758	1	uncultured microorganism JGI SbSrfc.KR11.SmLR.04.N5	uncultured microorganism JGI SbSrfc.KR11.SmLR.04.N5	KR11	Single Particle Sort, 16S Negative	Groundwater	Illumina Nextera with Ranger Size Selection, Plates	12	Pass	Illumina	NextSeq HO	2x151	2367361390
3300021759	1	uncultured microorganism SbSrfc.KA33.01.H5	uncultured microorganism SbSrfc.KA33.01.H5	KA33	Single Particle Sort, 16S Negative	Subsurface water	Illumina Nextera with Ranger Size Selection, Plates	12	Pass	Illumina	NextSeq HO	2x151	2216342968
3300021760	1	uncultured microorganism JGI SbSrfc.KR11.SmLR.04.N8	uncultured microorganism JGI SbSrfc.KR11.SmLR.04.N8	KR11	Single Particle Sort, 16S Negative	Groundwater	Illumina Nextera with Ranger Size Selection, Plates	12	Pass	Illumina	NextSeq HO	2x151	2680370800
3300021761	1	uncultured microorganism SbSrfc.KA33.01.I11	uncultured microorganism SbSrfc.KA33.01.I11	KA33	Single Particle Sort, 16S Negative	Subsurface water	Illumina Nextera with Ranger Size Selection, Plates	12	Pass	Illumina	NextSeq HO	2x151	2701486036
3300021762	1	uncultured microorganism SbSrfc.KA33.01.C16	uncultured microorganism SbSrfc.KA33.01.C16	KA33	Single Particle Sort, 16S Negative	Subsurface water	Illumina Nextera with Ranger Size Selection, Plates	12	Pass	Illumina	NextSeq HO	2x151	2451625128
3300021763	1	uncultured microorganism SbSrfc.KA33.01.D21	uncultured microorganism SbSrfc.KA33.01.D21	KA33	Single Particle Sort, 16S Negative	Subsurface water	Illumina Nextera with Ranger Size Selection, Plates	12	Pass	Illumina	NextSeq HO	2x151	2695387448
3300021764	1	uncultured microorganism JGI SbSrfc.KR13.SmLR.04.K4	uncultured microorganism JGI SbSrfc.KR13.SmLR.04.K4	KR13	Single Particle Sort, 16S Negative	Groundwater	Illumina Nextera with Ranger Size Selection, Plates	12	Pass	Illumina	NextSeq HO	2x151	1479393810
3300021765	1	uncultured microorganism JGI SbSrfc.KR11.SmLR.04.M7	uncultured microorganism JGI SbSrfc.KR11.SmLR.04.M7	KR11	Single Particle Sort, 16S Negative	Groundwater	Illumina Nextera with Ranger Size Selection, Plates	12	Pass	Illumina	NextSeq HO	2x151	2586790362
3300021766	1	uncultured microorganism JGI SbSrfc.KR11.SmLR.04.C4	uncultured microorganism JGI SbSrfc.KR11.SmLR.04.C4	KR11	Single Particle Sort, 16S Negative	Groundwater	Illumina Nextera with Ranger Size Selection, Plates	12	Pass	Illumina	NextSeq HO	2x151	1999326070
3300021767	1	uncultured microorganism JGI SbSrfc.KR11.SmLR.04.J9	uncultured microorganism JGI SbSrfc.KR11.SmLR.04.J9	KR11	Single Particle Sort, 16S Negative	Groundwater	Illumina Nextera with Ranger Size Selection, Plates	12	Pass	Illumina	NextSeq HO	2x151	2619717120
3300021768	1	uncultured microorganism JGI SbSrfc.KR11.SmLR.05.G8	uncultured microorganism JGI SbSrfc.KR11.SmLR.05.G8	KR11	Single Particle Sort, 16S Negative	Groundwater	Illumina Nextera with Ranger Size Selection, Plates	12	Pass	Illumina	NextSeq HO	2x151	2734094486
3300021769	1	uncultured microorganism SbSrfc.KA33.01.D6	uncultured microorganism SbSrfc.KA33.01.D6	KA33	Single Particle Sort, 16S Negative	Subsurface water	Illumina Nextera with Ranger Size Selection, Plates	12	Pass	Illumina	NextSeq HO	2x151	2559840486
3300021770	1	uncultured microorganism JGI SbSrfc.KR11.SmLR.04.I9	uncultured microorganism JGI SbSrfc.KR11.SmLR.04.I9	KR11	Single Particle Sort, 16S Negative	Groundwater	Illumina Nextera with Ranger Size Selection, Plates	12	Pass	Illumina	NextSeq HO	2x151	2489289360
3300021771	1	uncultured microorganism JGI SbSrfc.KR11.SmLR.04.G13	uncultured microorganism JGI SbSrfc.KR11.SmLR.04.G13	KR11	Single Particle Sort, 16S Negative	Groundwater	Illumina Nextera with Ranger Size Selection, Plates	12	Pass	Illumina	NextSeq HO	2x151	2011480060
3300021772	1	uncultured microorganism JGI SbSrfc.KR13.SmLR.04.C13	uncultured microorganism JGI SbSrfc.KR13.SmLR.04.C13	KR13	Single Particle Sort, 16S Negative	Groundwater	Illumina Nextera with Ranger Size Selection, Plates	12	Pass	Illumina	NextSeq HO	2x151	2209079868
3300021773	1	uncultured microorganism JGI SbSrfc.KR13.SmLR.04.G6	uncultured microorganism JGI SbSrfc.KR13.SmLR.04.G6	KR13	Single Particle Sort, 16S Negative	Groundwater	Illumina Nextera with Ranger Size Selection, Plates	12	Pass	Illumina	NextSeq HO	2x151	2067812724
3300021774	1	uncultured microorganism SbSrfc.KA33.01.H11	uncultured microorganism SbSrfc.KA33.01.H11	KA33	Single Particle Sort, 16S Negative	Subsurface water	Illumina Nextera with Ranger Size Selection, Plates	12	Pass	Illumina	NextSeq HO	2x151	2678698324
3300021775	1	uncultured microorganism JGI SbSrfc.KR11.SmLR.05.J10	uncultured microorganism JGI SbSrfc.KR11.SmLR.05.J10	KR11	Single Particle Sort, 16S Negative	Groundwater	Illumina Nextera with Ranger Size Selection, Plates	12	Pass	Illumina	NextSeq HO	2x151	2519527412
3300021776	1	uncultured microorganism JGI SbSrfc.KR13.SmLR.04.C14	uncultured microorganism JGI SbSrfc.KR13.SmLR.04.C14	KR13	Single Particle Sort, 16S Negative	Groundwater	Illumina Nextera with Ranger Size Selection, Plates	12	Pass	Illumina	NextSeq HO	2x151	2316290472
3300021777	1	uncultured microorganism JGI SbSrfc.KR13.SmLR.04.I17	uncultured microorganism JGI SbSrfc.KR13.SmLR.04.I17	KR13	Single Particle Sort, 16S Negative	Groundwater	Illumina Nextera with Ranger Size Selection, Plates	12	Pass	Illumina	NextSeq HO	2x151	1713115234
3300021778	1	uncultured microorganism JGI SbSrfc.KR11.SmLR.05.E13	uncultured microorganism JGI SbSrfc.KR11.SmLR.05.E13	KR11	Single Particle Sort, 16S Negative	Groundwater	Illumina Nextera with Ranger Size Selection, Plates	12	Pass	Illumina	NextSeq HO	2x151	1629161952
3300021779	1	uncultured microorganism SbSrfc.KA33.01.C7	uncultured microorganism SbSrfc.KA33.01.C7	KA33	Single Particle Sort, 16S Negative	Subsurface water	Illumina Nextera with Ranger Size Selection, Plates	12	Pass	Illumina	NextSeq HO	2x151	2606414020
3300021780	1	uncultured microorganism JGI SbSrfc.KR13.SmLR.04.K10	uncultured microorganism JGI SbSrfc.KR13.SmLR.04.K10	KR13	Single Particle Sort, 16S Negative	Groundwater	Illumina Nextera with Ranger Size Selection, Plates	12	Pass	Illumina	NextSeq HO	2x151	2195065256
3300021781	1	uncultured microorganism SbSrfc.KA33.01.F19	uncultured microorganism SbSrfc.KA33.01.F19	KA33	Single Particle Sort, 16S Negative	Subsurface water	Illumina Nextera with Ranger Size Selection, Plates	12	Pass	Illumina	NextSeq HO	2x151	2570571754
3300021782	1	uncultured microorganism JGI SbSrfc.KR13.SmLR.04.G7	uncultured microorganism JGI SbSrfc.KR13.SmLR.04.G7	KR13	Single Particle Sort, 16S Negative	Groundwater	Illumina Nextera with Ranger Size Selection, Plates	12	Pass	Illumina	NextSeq HO	2x151	2305963884
3300021783	1	uncultured microorganism JGI SbSrfc.KR11.SmLR.05.H20	uncultured microorganism JGI SbSrfc.KR11.SmLR.05.H20	KR11	Single Particle Sort, 16S Negative	Groundwater	Illumina Nextera with Ranger Size Selection, Plates	12	Pass	Illumina	NextSeq HO	2x151	1593929424
3300021784	1	uncultured microorganism SbSrfc.KA33.01.C8	uncultured microorganism SbSrfc.KA33.01.C8	KA33	Single Particle Sort, 16S Negative	Subsurface water	Illumina Nextera with Ranger Size Selection, Plates	12	Pass	Illumina	NextSeq HO	2x151	2523968322
3300021785	1	uncultured microorganism SbSrfc.KA33.01.D20	uncultured microorganism SbSrfc.KA33.01.D20	KA33	Single Particle Sort, 16S Negative	Subsurface water	Illumina Nextera with Ranger Size Selection, Plates	12	Pass	Illumina	NextSeq HO	2x151	2549586982
3300021786	1	uncultured microorganism SbSrfc.KA33.01.C12	uncultured microorganism SbSrfc.KA33.01.C12	KA33	Single Particle Sort, 16S Negative	Subsurface water	Illumina Nextera with Ranger Size Selection, Plates	12	Pass	Illumina	NextSeq HO	2x151	2219125596
3300021787	1	uncultured microorganism SbSrfc.KA33.01.G9	uncultured microorganism SbSrfc.KA33.01.G9	KA33	Single Particle Sort, 16S Negative	Subsurface water	Illumina Nextera with Ranger Size Selection, Plates	12	Pass	Illumina	NextSeq HO	2x151	2488463692
3300021788	1	uncultured microorganism SbSrfc.KA33.01.G20	uncultured microorganism SbSrfc.KA33.01.G20	KA33	Single Particle Sort, 16S Negative	Subsurface water	Illumina Nextera with Ranger Size Selection, Plates	12	Pass	Illumina	NextSeq HO	2x151	2665444450
3300021789	1	uncultured microorganism SbSrfc.KA33.01.G22	uncultured microorganism SbSrfc.KA33.01.G22	KA33	Single Particle Sort, 16S Negative	Subsurface water	Illumina Nextera with Ranger Size Selection, Plates	12	Pass	Illumina	NextSeq HO	2x151	2339167878
3300021793	1	uncultured microorganism SbSrfc.KA33.01.I8	uncultured microorganism SbSrfc.KA33.01.I8	KA33	Single Particle Sort, 16S Negative	Subsurface water	Illumina Nextera with Ranger Size Selection, Plates	12	Pass	Illumina	NextSeq HO	2x151	2379005906
3300021794	1	uncultured microorganism SbSrfc.KA33.01.J18	uncultured microorganism SbSrfc.KA33.01.J18	KA33	Single Particle Sort, 16S Negative	Subsurface water	Illumina Nextera with Ranger Size Selection, Plates	12	Pass	Illumina	NextSeq HO	2x151	2936108326
3300021795	1	uncultured microorganism SbSrfc.KA33.01.D17	uncultured microorganism SbSrfc.KA33.01.D17	KA33	Single Particle Sort, 16S Negative	Subsurface water	Illumina Nextera with Ranger Size Selection, Plates	12	Pass	Illumina	NextSeq HO	2x151	2715838284
3300021796	1	uncultured microorganism SbSrfc.KA33.01.K21	uncultured microorganism SbSrfc.KA33.01.K21	KA33	Single Particle Sort, 16S Negative	Subsurface water	Illumina Nextera with Ranger Size Selection, Plates	12	Pass	Illumina	NextSeq HO	2x151	2424922892
3300021797	1	uncultured microorganism SbSrfc.KA33.01.J19	uncultured microorganism SbSrfc.KA33.01.J19	KA33	Single Particle Sort, 16S Negative	Subsurface water	Illumina Nextera with Ranger Size Selection, Plates	12	Pass	Illumina	NextSeq HO	2x151	2399229336
3300021798	1	uncultured microorganism SbSrfc.KA33.01.J8	uncultured microorganism SbSrfc.KA33.01.J8	KA33	Single Particle Sort, 16S Negative	Subsurface water	Illumina Nextera with Ranger Size Selection, Plates	12	Pass	Illumina	NextSeq HO	2x151	2316739848
3300021799	1	uncultured microorganism SbSrfc.KA33.01.K16	uncultured microorganism SbSrfc.KA33.01.K16	KA33	Single Particle Sort, 16S Negative	Subsurface water	Illumina Nextera with Ranger Size Selection, Plates	12	Pass	Illumina	NextSeq HO	2x151	1978521290
3300021800	1	uncultured microorganism SbSrfc.KA33.01.J15	uncultured microorganism SbSrfc.KA33.01.J15	KA33	Single Particle Sort, 16S Negative	Subsurface water	Illumina Nextera with Ranger Size Selection, Plates	12	Pass	Illumina	NextSeq HO	2x151	2475661610
3300021801	1	uncultured microorganism SbSrfc.KA33.01.J5	uncultured microorganism SbSrfc.KA33.01.J5	KA33	Single Particle Sort, 16S Negative	Subsurface water	Illumina Nextera with Ranger Size Selection, Plates	12	Pass	Illumina	NextSeq HO	2x151	2253644800
3300021802	1	uncultured microorganism SbSrfc.KA33.01.I9	uncultured microorganism SbSrfc.KA33.01.I9	KA33	Single Particle Sort, 16S Negative	Subsurface water	Illumina Nextera with Ranger Size Selection, Plates	12	Pass	Illumina	NextSeq HO	2x151	2596523218
3300021803	1	uncultured microorganism SbSrfc.KA33.01.K13	uncultured microorganism SbSrfc.KA33.01.K13	KA33	Single Particle Sort, 16S Negative	Subsurface water	Illumina Nextera with Ranger Size Selection, Plates	12	Pass	Illumina	NextSeq HO	2x151	2428390154
3300021804	1	uncultured microorganism SbSrfc.KA33.01.I4	uncultured microorganism SbSrfc.KA33.01.I4	KA33	Single Particle Sort, 16S Negative	Subsurface water	Illumina Nextera with Ranger Size Selection, Plates	12	Pass	Illumina	NextSeq HO	2x151	2387926986
3300021805	1	uncultured microorganism SbSrfc.KA33.01.K9	uncultured microorganism SbSrfc.KA33.01.K9	KA33	Single Particle Sort, 16S Negative	Subsurface water	Illumina Nextera with Ranger Size Selection, Plates	12	Pass	Illumina	NextSeq HO	2x151	2271836676
3300021806	1	uncultured microorganism SbSrfc.KA33.01.I6	uncultured microorganism SbSrfc.KA33.01.I6	KA33	Single Particle Sort, 16S Negative	Subsurface water	Illumina Nextera with Ranger Size Selection, Plates	12	Pass	Illumina	NextSeq HO	2x151	2385906002
3300021807	1	uncultured microorganism SbSrfc.KA33.01.E4	uncultured microorganism SbSrfc.KA33.01.E4	KA33	Single Particle Sort, 16S Negative	Subsurface water	Illumina Nextera with Ranger Size Selection, Plates	12	Pass	Illumina	NextSeq HO	2x151	2281786368
3300021808	1	uncultured microorganism SbSrfc.KA33.01.I15	uncultured microorganism SbSrfc.KA33.01.I15	KA33	Single Particle Sort, 16S Negative	Subsurface water	Illumina Nextera with Ranger Size Selection, Plates	12	Pass	Illumina	NextSeq HO	2x151	2308087850
3300021809	1	uncultured microorganism SbSrfc.KA33.01.K19	uncultured microorganism SbSrfc.KA33.01.K19	KA33	Single Particle Sort, 16S Negative	Subsurface water	Illumina Nextera with Ranger Size Selection, Plates	12	Pass	Illumina	NextSeq HO	2x151	2241736034
3300021810	1	uncultured microorganism SbSrfc.KA33.01.J13	uncultured microorganism SbSrfc.KA33.01.J13	KA33	Single Particle Sort, 16S Negative	Subsurface water	Illumina Nextera with Ranger Size Selection, Plates	12	Pass	Illumina	NextSeq HO	2x151	1851378082
3300021811	1	uncultured microorganism SbSrfc.KA33.01.J17	uncultured microorganism SbSrfc.KA33.01.J17	KA33	Single Particle Sort, 16S Negative	Subsurface water	Illumina Nextera with Ranger Size Selection, Plates	12	Pass	Illumina	NextSeq HO	2x151	2393394998
3300021812	1	uncultured microorganism SbSrfc.KA33.01.I21	uncultured microorganism SbSrfc.KA33.01.I21	KA33	Single Particle Sort, 16S Negative	Subsurface water	Illumina Nextera with Ranger Size Selection, Plates	12	Pass	Illumina	NextSeq HO	2x151	2183446712
3300021813	1	uncultured microorganism SbSrfc.KA33.01.I12	uncultured microorganism SbSrfc.KA33.01.I12	KA33	Single Particle Sort, 16S Negative	Subsurface water	Illumina Nextera with Ranger Size Selection, Plates	12	Pass	Illumina	NextSeq HO	2x151	2141440928
3300021814	1	uncultured microorganism SbSrfc.KA33.01.E13	uncultured microorganism SbSrfc.KA33.01.E13	KA33	Single Particle Sort, 16S Negative	Subsurface water	Illumina Nextera with Ranger Size Selection, Plates	12	Pass	Illumina	NextSeq HO	2x151	2215654106
3300021815	1	uncultured microorganism SbSrfc.KA33.01.K11	uncultured microorganism SbSrfc.KA33.01.K11	KA33	Single Particle Sort, 16S Negative	Subsurface water	Illumina Nextera with Ranger Size Selection, Plates	12	Pass	Illumina	NextSeq HO	2x151	2411913638
3300021816	1	uncultured microorganism SbSrfc.KA33.01.I22	uncultured microorganism SbSrfc.KA33.01.I22	KA33	Single Particle Sort, 16S Negative	Subsurface water	Illumina Nextera with Ranger Size Selection, Plates	12	Pass	Illumina	NextSeq HO	2x151	2516238934
3300021817	1	uncultured microorganism SbSrfc.KA33.01.G21	uncultured microorganism SbSrfc.KA33.01.G21	KA33	Single Particle Sort, 16S Negative	Subsurface water	Illumina Nextera with Ranger Size Selection, Plates	12	Pass	Illumina	NextSeq HO	2x151	2053819554
3300021818	1	uncultured microorganism SbSrfc.KA33.01.J20	uncultured microorganism SbSrfc.KA33.01.J20	KA33	Single Particle Sort, 16S Negative	Subsurface water	Illumina Nextera with Ranger Size Selection, Plates	12	Pass	Illumina	NextSeq HO	2x151	2475674898
3300021819	1	uncultured microorganism SbSrfc.KA33.01.G12	uncultured microorganism SbSrfc.KA33.01.G12	KA33	Single Particle Sort, 16S Negative	Subsurface water	Illumina Nextera with Ranger Size Selection, Plates	12	Pass	Illumina	NextSeq HO	2x151	2364758452
3300021820	1	uncultured microorganism SbSrfc.KA33.01.C13	uncultured microorganism SbSrfc.KA33.01.C13	KA33	Single Particle Sort, 16S Negative	Subsurface water	Illumina Nextera with Ranger Size Selection, Plates	12	Pass	Illumina	NextSeq HO	2x151	2232791700
3300021821	1	uncultured microorganism SbSrfc.KA33.01.K8	uncultured microorganism SbSrfc.KA33.01.K8	KA33	Single Particle Sort, 16S Negative	Subsurface water	Illumina Nextera with Ranger Size Selection, Plates	12	Pass	Illumina	NextSeq HO	2x151	2358008148
3300021822	1	uncultured microorganism SbSrfc.KA33.01.F11	uncultured microorganism SbSrfc.KA33.01.F11	KA33	Single Particle Sort, 16S Negative	Subsurface water	Illumina Nextera with Ranger Size Selection, Plates	12	Pass	Illumina	NextSeq HO	2x151	2521268442
3300021823	1	uncultured microorganism SbSrfc.KA33.01.D15	uncultured microorganism SbSrfc.KA33.01.D15	KA33	Single Particle Sort, 16S Negative	Subsurface water	Illumina Nextera with Ranger Size Selection, Plates	12	Pass	Illumina	NextSeq HO	2x151	2138349052
3300021824	1	uncultured microorganism SbSrfc.KA33.01.K14	uncultured microorganism SbSrfc.KA33.01.K14	KA33	Single Particle Sort, 16S Negative	Subsurface water	Illumina Nextera with Ranger Size Selection, Plates	12	Pass	Illumina	NextSeq HO	2x151	2282236650
3300021825	1	uncultured microorganism SbSrfc.KA33.01.K18	uncultured microorganism SbSrfc.KA33.01.K18	KA33	Single Particle Sort, 16S Negative	Subsurface water	Illumina Nextera with Ranger Size Selection, Plates	12	Pass	Illumina	NextSeq HO	2x151	2370856436
3300021826	1	uncultured microorganism SbSrfc.KA33.01.C17	uncultured microorganism SbSrfc.KA33.01.C17	KA33	Single Particle Sort, 16S Negative	Subsurface water	Illumina Nextera with Ranger Size Selection, Plates	12	Pass	Illumina	NextSeq HO	2x151	2157653798
3300021827	1	uncultured microorganism SbSrfc.KA33.01.G11	uncultured microorganism SbSrfc.KA33.01.G11	KA33	Single Particle Sort, 16S Negative	Subsurface water	Illumina Nextera with Ranger Size Selection, Plates	12	Pass	Illumina	NextSeq HO	2x151	2418956580
3300021828	1	uncultured microorganism SbSrfc.KA33.01.D4	uncultured microorganism SbSrfc.KA33.01.D4	KA33	Single Particle Sort, 16S Negative	Subsurface water	Illumina Nextera with Ranger Size Selection, Plates	12	Pass	Illumina	NextSeq HO	2x151	2019811938
3300021829	1	uncultured microorganism SbSrfc.KA33.01.D22	uncultured microorganism SbSrfc.KA33.01.D22	KA33	Single Particle Sort, 16S Negative	Subsurface water	Illumina Nextera with Ranger Size Selection, Plates	12	Pass	Illumina	NextSeq HO	2x151	2024588974
3300021830	1	uncultured microorganism SbSrfc.KA33.01.G6	uncultured microorganism SbSrfc.KA33.01.G6	KA33	Single Particle Sort, 16S Negative	Subsurface water	Illumina Nextera with Ranger Size Selection, Plates	12	Pass	Illumina	NextSeq HO	2x151	2120562762
3300021831	1	uncultured microorganism SbSrfc.KA33.01.D19	uncultured microorganism SbSrfc.KA33.01.D19	KA33	Single Particle Sort, 16S Negative	Subsurface water	Illumina Nextera with Ranger Size Selection, Plates	12	Pass	Illumina	NextSeq HO	2x151	2344744006
3300021832	1	uncultured microorganism SbSrfc.KA33.01.E20	uncultured microorganism SbSrfc.KA33.01.E20	KA33	Single Particle Sort, 16S Negative	Subsurface water	Illumina Nextera with Ranger Size Selection, Plates	12	Pass	Illumina	NextSeq HO	2x151	2356246582
3300021833	1	uncultured microorganism SbSrfc.KA33.01.G17	uncultured microorganism SbSrfc.KA33.01.G17	KA33	Single Particle Sort, 16S Negative	Subsurface water	Illumina Nextera with Ranger Size Selection, Plates	12	Pass	Illumina	NextSeq HO	2x151	2147659712
3300021834	1	uncultured microorganism SbSrfc.KA33.01.G13	uncultured microorganism SbSrfc.KA33.01.G13	KA33	Single Particle Sort, 16S Negative	Subsurface water	Illumina Nextera with Ranger Size Selection, Plates	12	Pass	Illumina	NextSeq HO	2x151	2012887682
3300021835	1	uncultured microorganism SbSrfc.KA33.01.F17	uncultured microorganism SbSrfc.KA33.01.F17	KA33	Single Particle Sort, 16S Negative	Subsurface water	Illumina Nextera with Ranger Size Selection, Plates	12	Pass	Illumina	NextSeq HO	2x151	2251466776
3300021836	1	uncultured microorganism SbSrfc.KA33.01.F8	uncultured microorganism SbSrfc.KA33.01.F8	KA33	Single Particle Sort, 16S Negative	Subsurface water	Illumina Nextera with Ranger Size Selection, Plates	12	Pass	Illumina	NextSeq HO	2x151	2165540528
3300021837	1	uncultured microorganism SbSrfc.KA33.01.G7	uncultured microorganism SbSrfc.KA33.01.G7	KA33	Single Particle Sort, 16S Negative	Subsurface water	Illumina Nextera with Ranger Size Selection, Plates	12	Pass	Illumina	NextSeq HO	2x151	2176770398
3300021838	1	uncultured microorganism SbSrfc.KA33.01.G4	uncultured microorganism SbSrfc.KA33.01.G4	KA33	Single Particle Sort, 16S Negative	Subsurface water	Illumina Nextera with Ranger Size Selection, Plates	12	Pass	Illumina	NextSeq HO	2x151	2274928552
3300021839	1	uncultured microorganism SbSrfc.KA33.01.F12	uncultured microorganism SbSrfc.KA33.01.F12	KA33	Single Particle Sort, 16S Negative	Subsurface water	Illumina Nextera with Ranger Size Selection, Plates	12	Pass	Illumina	NextSeq HO	2x151	1914409408
3300021840	1	uncultured microorganism SbSrfc.KA33.01.F21	uncultured microorganism SbSrfc.KA33.01.F21	KA33	Single Particle Sort, 16S Negative	Subsurface water	Illumina Nextera with Ranger Size Selection, Plates	12	Pass	Illumina	NextSeq HO	2x151	1894017764
3300022083	1	uncultured microorganism SbSrfc.SA12.01.H12	uncultured microorganism SbSrfc.SA12.01.H12	SA12	Single Particle Sort, 16S Negative	Subsurface water	Illumina Nextera with Ranger Size Selection, Plates	12	Pass	Illumina	NextSeq HO	2x151	1502758644
3300022084	1	uncultured microorganism SbSrfc.KA33.01.C9	uncultured microorganism SbSrfc.KA33.01.C9	KA33	Single Particle Sort, 16S Negative	Subsurface water	Illumina Nextera with Ranger Size Selection, Plates	12	Pass	Illumina	NextSeq HO	2x151	2698131722
3300022086	1	uncultured microorganism SbSrfc.SA12.01.C6	uncultured microorganism SbSrfc.SA12.01.C6	SA12	Single Particle Sort, 16S Negative	Subsurface water	Illumina Nextera with Ranger Size Selection, Plates	12	Pass	Illumina	NextSeq HO	2x151	1639503036
3300022088	1	uncultured microorganism SbSrfc.SA12.01.H10	uncultured microorganism SbSrfc.SA12.01.H10	SA12	Single Particle Sort, 16S Negative	Subsurface water	Illumina Nextera with Ranger Size Selection, Plates	12	Pass	Illumina	NextSeq HO	2x151	1494868894
3300022089	1	uncultured microorganism SbSrfc.SA12.01.J17	uncultured microorganism SbSrfc.SA12.01.J17	SA12	Single Particle Sort, 16S Negative	Subsurface water	Illumina Nextera with Ranger Size Selection, Plates	12	Pass	Illumina	NextSeq HO	2x151	818069076
3300022090	1	uncultured microorganism SbSrfc.SA12.01.C22	uncultured microorganism SbSrfc.SA12.01.C22	SA12	Single Particle Sort, 16S Negative	Subsurface water	Illumina Nextera with Ranger Size Selection, Plates	12	Pass	Illumina	NextSeq HO	2x151	1384546180
3300022091	1	uncultured microorganism SbSrfc.SA12.01.I7	uncultured microorganism SbSrfc.SA12.01.I7	SA12	Single Particle Sort, 16S Negative	Subsurface water	Illumina Nextera with Ranger Size Selection, Plates	12	Pass	Illumina	NextSeq HO	2x151	1400939646
3300022092	1	uncultured microorganism SbSrfc.SA12.01.D14	uncultured microorganism SbSrfc.SA12.01.D14	SA12	Single Particle Sort, 16S Negative	Subsurface water	Illumina Nextera with Ranger Size Selection, Plates	12	Pass	Illumina	NextSeq HO	2x151	955832114
3300022093	1	uncultured microorganism SbSrfc.SA12.01.G7	uncultured microorganism SbSrfc.SA12.01.G7	SA12	Single Particle Sort, 16S Negative	Subsurface water	Illumina Nextera with Ranger Size Selection, Plates	12	Pass	Illumina	NextSeq HO	2x151	1301076098
3300022094	1	uncultured microorganism SbSrfc.KA33.01.C19	uncultured microorganism SbSrfc.KA33.01.C19	KA33	Single Particle Sort, 16S Negative	Subsurface water	Illumina Nextera with Ranger Size Selection, Plates	12	Pass	Illumina	NextSeq HO	2x151	2859294928
3300022095	1	uncultured microorganism SbSrfc.SA12.01.M13	uncultured microorganism SbSrfc.SA12.01.M13	SA12	Single Particle Sort, 16S Negative	Subsurface water	Illumina Nextera with Ranger Size Selection, Plates	12	Pass	Illumina	NextSeq HO	2x151	1538037982
3300022097	1	uncultured microorganism SbSrfc.SA12.01.C4	uncultured microorganism SbSrfc.SA12.01.C4	SA12	Single Particle Sort, 16S Negative	Subsurface water	Illumina Nextera with Ranger Size Selection, Plates	12	Pass	Illumina	NextSeq HO	2x151	1576395908
3300022098	1	uncultured microorganism SbSrfc.SA12.01.C8	uncultured microorganism SbSrfc.SA12.01.C8	SA12	Single Particle Sort, 16S Negative	Subsurface water	Illumina Nextera with Ranger Size Selection, Plates	12	Pass	Illumina	NextSeq HO	2x151	1564350034
3300022099	1	uncultured microorganism SbSrfc.SA12.01.C20	uncultured microorganism SbSrfc.SA12.01.C20	SA12	Single Particle Sort, 16S Negative	Subsurface water	Illumina Nextera with Ranger Size Selection, Plates	12	Pass	Illumina	NextSeq HO	2x151	1044154732
3300022100	1	uncultured microorganism SbSrfc.SA12.01.N11	uncultured microorganism SbSrfc.SA12.01.N11	SA12	Single Particle Sort, 16S Negative	Subsurface water	Illumina Nextera with Ranger Size Selection, Plates	12	Pass	Illumina	NextSeq HO	2x151	1431320846
3300022101	1	uncultured microorganism SbSrfc.SA12.01.H9	uncultured microorganism SbSrfc.SA12.01.H9	SA12	Single Particle Sort, 16S Negative	Subsurface water	Illumina Nextera with Ranger Size Selection, Plates	12	Pass	Illumina	NextSeq HO	2x151	1500328148
3300022102	1	uncultured microorganism SbSrfc.SA12.01.L13	uncultured microorganism SbSrfc.SA12.01.L13	SA12	Single Particle Sort, 16S Negative	Subsurface water	Illumina Nextera with Ranger Size Selection, Plates	12	Pass	Illumina	NextSeq HO	2x151	1503051886
3300022103	1	uncultured microorganism SbSrfc.SA12.01.K9	uncultured microorganism SbSrfc.SA12.01.K9	SA12	Single Particle Sort, 16S Negative	Subsurface water	Illumina Nextera with Ranger Size Selection, Plates	12	Pass	Illumina	NextSeq HO	2x151	1314279840
3300022105	1	uncultured microorganism SbSrfc.SA12.01.L5	uncultured microorganism SbSrfc.SA12.01.L5	SA12	Single Particle Sort, 16S Negative	Subsurface water	Illumina Nextera with Ranger Size Selection, Plates	12	Pass	Illumina	NextSeq HO	2x151	1276049660
3300022106	1	uncultured microorganism SbSrfc.SA12.01.C17	uncultured microorganism SbSrfc.SA12.01.C17	SA12	Single Particle Sort, 16S Negative	Subsurface water	Illumina Nextera with Ranger Size Selection, Plates	12	Pass	Illumina	NextSeq HO	2x151	1271104712
3300022107	1	uncultured microorganism SbSrfc.SA12.01.C9	uncultured microorganism SbSrfc.SA12.01.C9	SA12	Single Particle Sort, 16S Negative	Subsurface water	Illumina Nextera with Ranger Size Selection, Plates	12	Pass	Illumina	NextSeq HO	2x151	1502608248
3300022108	1	uncultured microorganism SbSrfc.SA12.01.E8	uncultured microorganism SbSrfc.SA12.01.E8	SA12	Single Particle Sort, 16S Negative	Subsurface water	Illumina Nextera with Ranger Size Selection, Plates	12	Pass	Illumina	NextSeq HO	2x151	1370567204
3300022109	1	uncultured microorganism SbSrfc.SA12.01.F8	uncultured microorganism SbSrfc.SA12.01.F8	SA12	Single Particle Sort, 16S Negative	Subsurface water	Illumina Nextera with Ranger Size Selection, Plates	12	Pass	Illumina	NextSeq HO	2x151	1416392382
3300022110	1	uncultured microorganism SbSrfc.SA12.01.I21	uncultured microorganism SbSrfc.SA12.01.I21	SA12	Single Particle Sort, 16S Negative	Subsurface water	Illumina Nextera with Ranger Size Selection, Plates	12	Pass	Illumina	NextSeq HO	2x151	1329291354
3300022111	1	uncultured microorganism SbSrfc.SA12.01.H22	uncultured microorganism SbSrfc.SA12.01.H22	SA12	Single Particle Sort, 16S Negative	Subsurface water	Illumina Nextera with Ranger Size Selection, Plates	12	Pass	Illumina	NextSeq HO	2x151	1295175018
3300022112	1	uncultured microorganism SbSrfc.SA12.01.D9	uncultured microorganism SbSrfc.SA12.01.D9	SA12	Single Particle Sort, 16S Negative	Subsurface water	Illumina Nextera with Ranger Size Selection, Plates	12	Pass	Illumina	NextSeq HO	2x151	1747194122
3300022113	1	uncultured microorganism SbSrfc.SA12.01.J18	uncultured microorganism SbSrfc.SA12.01.J18	SA12	Single Particle Sort, 16S Negative	Subsurface water	Illumina Nextera with Ranger Size Selection, Plates	12	Pass	Illumina	NextSeq HO	2x151	1396633126
3300022114	1	uncultured microorganism SbSrfc.SA12.01.D7	uncultured microorganism SbSrfc.SA12.01.D7	SA12	Single Particle Sort, 16S Negative	Subsurface water	Illumina Nextera with Ranger Size Selection, Plates	12	Pass	Illumina	NextSeq HO	2x151	1678395200
3300022115	1	uncultured microorganism SbSrfc.SA12.01.N4	uncultured microorganism SbSrfc.SA12.01.N4	SA12	Single Particle Sort, 16S Negative	Subsurface water	Illumina Nextera with Ranger Size Selection, Plates	12	Pass	Illumina	NextSeq HO	2x151	1547687184
3300022116	1	uncultured microorganism SbSrfc.SA12.01.D19	uncultured microorganism SbSrfc.SA12.01.D19	SA12	Single Particle Sort, 16S Negative	Subsurface water	Illumina Nextera with Ranger Size Selection, Plates	12	Pass	Illumina	NextSeq HO	2x151	1419664854
3300022117	1	uncultured microorganism SbSrfc.SA12.01.E18	uncultured microorganism SbSrfc.SA12.01.E18	SA12	Single Particle Sort, 16S Negative	Subsurface water	Illumina Nextera with Ranger Size Selection, Plates	12	Pass	Illumina	NextSeq HO	2x151	1599326164
3300022118	1	uncultured microorganism SbSrfc.SA12.01.C13	uncultured microorganism SbSrfc.SA12.01.C13	SA12	Single Particle Sort, 16S Negative	Subsurface water	Illumina Nextera with Ranger Size Selection, Plates	12	Pass	Illumina	NextSeq HO	2x151	1437260582
3300022119	1	uncultured microorganism SbSrfc.SA12.01.H8	uncultured microorganism SbSrfc.SA12.01.H8	SA12	Single Particle Sort, 16S Negative	Subsurface water	Illumina Nextera with Ranger Size Selection, Plates	12	Pass	Illumina	NextSeq HO	2x151	1549826250
3300022120	1	uncultured microorganism SbSrfc.SA12.01.J19	uncultured microorganism SbSrfc.SA12.01.J19	SA12	Single Particle Sort, 16S Negative	Subsurface water	Illumina Nextera with Ranger Size Selection, Plates	12	Pass	Illumina	NextSeq HO	2x151	1493957156
3300022121	1	uncultured microorganism SbSrfc.SA12.01.D16	uncultured microorganism SbSrfc.SA12.01.D16	SA12	Single Particle Sort, 16S Negative	Subsurface water	Illumina Nextera with Ranger Size Selection, Plates	12	Pass	Illumina	NextSeq HO	2x151	1516171370
3300022122	1	uncultured microorganism SbSrfc.SA12.01.C14	uncultured microorganism SbSrfc.SA12.01.C14	SA12	Single Particle Sort, 16S Negative	Subsurface water	Illumina Nextera with Ranger Size Selection, Plates	12	Pass	Illumina	NextSeq HO	2x151	1166114110
3300022123	1	uncultured microorganism SbSrfc.SA12.01.F10	uncultured microorganism SbSrfc.SA12.01.F10	SA12	Single Particle Sort, 16S Negative	Subsurface water	Illumina Nextera with Ranger Size Selection, Plates	12	Pass	Illumina	NextSeq HO	2x151	1396777180
3300022124	1	uncultured microorganism SbSrfc.SA12.01.L14	uncultured microorganism SbSrfc.SA12.01.L14	SA12	Single Particle Sort, 16S Negative	Subsurface water	Illumina Nextera with Ranger Size Selection, Plates	12	Pass	Illumina	NextSeq HO	2x151	1511989274
3300022125	1	uncultured microorganism SbSrfc.SA12.01.L9	uncultured microorganism SbSrfc.SA12.01.L9	SA12	Single Particle Sort, 16S Negative	Subsurface water	Illumina Nextera with Ranger Size Selection, Plates	12	Pass	Illumina	NextSeq HO	2x151	1480098980
3300022126	1	uncultured microorganism SbSrfc.SA12.01.E9	uncultured microorganism SbSrfc.SA12.01.E9	SA12	Single Particle Sort, 16S Negative	Subsurface water	Illumina Nextera with Ranger Size Selection, Plates	12	Pass	Illumina	NextSeq HO	2x151	1772018824
3300022127	1	uncultured microorganism SbSrfc.SA12.01.E20	uncultured microorganism SbSrfc.SA12.01.E20	SA12	Single Particle Sort, 16S Negative	Subsurface water	Illumina Nextera with Ranger Size Selection, Plates	12	Pass	Illumina	NextSeq HO	2x151	1186744032
3300022129	1	uncultured microorganism SbSrfc.SA12.01.N5	uncultured microorganism SbSrfc.SA12.01.N5	SA12	Single Particle Sort, 16S Negative	Subsurface water	Illumina Nextera with Ranger Size Selection, Plates	12	Pass	Illumina	NextSeq HO	2x151	1525465118
3300022130	1	uncultured microorganism SbSrfc.KA33.01.D11	uncultured microorganism SbSrfc.KA33.01.D11	KA33	Single Particle Sort, 16S Negative	Subsurface water	Illumina Nextera with Ranger Size Selection, Plates	12	Pass	Illumina	NextSeq HO	2x151	1986713040
3300022131	1	uncultured microorganism SbSrfc.SA12.01.G16	uncultured microorganism SbSrfc.SA12.01.G16	SA12	Single Particle Sort, 16S Negative	Subsurface water	Illumina Nextera with Ranger Size Selection, Plates	12	Pass	Illumina	NextSeq HO	2x151	1404490562
3300022132	1	uncultured microorganism SbSrfc.SA12.01.I22	uncultured microorganism SbSrfc.SA12.01.I22	SA12	Single Particle Sort, 16S Negative	Subsurface water	Illumina Nextera with Ranger Size Selection, Plates	12	Pass	Illumina	NextSeq HO	2x151	1643793550
3300022133	1	uncultured microorganism SbSrfc.SA12.01.I4	uncultured microorganism SbSrfc.SA12.01.I4	SA12	Single Particle Sort, 16S Negative	Subsurface water	Illumina Nextera with Ranger Size Selection, Plates	12	Pass	Illumina	NextSeq HO	2x151	1435241712
3300022134	1	uncultured microorganism SbSrfc.SA12.01.H16	uncultured microorganism SbSrfc.SA12.01.H16	SA12	Single Particle Sort, 16S Negative	Subsurface water	Illumina Nextera with Ranger Size Selection, Plates	12	Pass	Illumina	NextSeq HO	2x151	1532801604
3300022136	1	uncultured microorganism SbSrfc.SA12.01.G13	uncultured microorganism SbSrfc.SA12.01.G13	SA12	Single Particle Sort, 16S Negative	Subsurface water	Illumina Nextera with Ranger Size Selection, Plates	12	Pass	Illumina	NextSeq HO	2x151	1485208518
3300022138	1	uncultured microorganism SbSrfc.SA12.01.H13	uncultured microorganism SbSrfc.SA12.01.H13	SA12	Single Particle Sort, 16S Negative	Subsurface water	Illumina Nextera with Ranger Size Selection, Plates	12	Pass	Illumina	NextSeq HO	2x151	1547543130
3300022139	1	uncultured microorganism SbSrfc.SA12.01.D18	uncultured microorganism SbSrfc.SA12.01.D18	SA12	Single Particle Sort, 16S Negative	Subsurface water	Illumina Nextera with Ranger Size Selection, Plates	12	Pass	Illumina	NextSeq HO	2x151	1409020562
3300022142	1	uncultured microorganism SbSrfc.SA12.01.G10	uncultured microorganism SbSrfc.SA12.01.G10	SA12	Single Particle Sort, 16S Negative	Subsurface water	Illumina Nextera with Ranger Size Selection, Plates	12	Pass	Illumina	NextSeq HO	2x151	1477059954
3300023724	1	uncultured microorganism JGI SbSrfc.KR46.Redo.05.E22	uncultured microorganism JGI SbSrfc.KR46.Redo.05.E22	KR46	Single Particle Sort, 16S Negative	Groundwater	Illumina Nextera with Ranger Size Selection, Plates	8	Pass	Illumina	NextSeq HO	2x151	1874751372
3300023725	1	uncultured microorganism JGI SbSrfc.KR13.SmLR.05.G5	uncultured microorganism JGI SbSrfc.KR13.SmLR.05.G5	KR13	Single Particle Sort, 16S Negative	Groundwater	Illumina Nextera with Ranger Size Selection, Plates	8	Pass	Illumina	NextSeq HO	2x151	2285452950
3300023726	1	uncultured microorganism JGI SbSrfc.KR46.Redo.05.G10	uncultured microorganism JGI SbSrfc.KR46.Redo.05.G10	KR46	Single Particle Sort, 16S Negative	Groundwater	Illumina Nextera with Ranger Size Selection, Plates	8	Pass	Illumina	NextSeq HO	2x151	1929629604
3300023727	1	uncultured microorganism JGI SbSrfc.KR13.SmLR.05.M8	uncultured microorganism JGI SbSrfc.KR13.SmLR.05.M8	KR13	Single Particle Sort, 16S Negative	Groundwater	Illumina Nextera with Ranger Size Selection, Plates	8	Pass	Illumina	NextSeq HO	2x151	2228374346
3300023735	1	uncultured microorganism JGI SbSrfc.KR13.SmLR.04.D21	uncultured microorganism JGI SbSrfc.KR13.SmLR.04.D21	KR13	Single Particle Sort, 16S Negative	Groundwater	Illumina Nextera with Ranger Size Selection, Plates	8	Pass	Illumina	NextSeq HO	2x151	2007870858
3300023736	1	uncultured microorganism JGI SbSrfc.KR13.SmLR.04.H21	uncultured microorganism JGI SbSrfc.KR13.SmLR.04.H21	KR13	Single Particle Sort, 16S Negative	Groundwater	Illumina Nextera with Ranger Size Selection, Plates	8	Pass	Illumina	NextSeq HO	2x151	2276105748
3300023737	1	uncultured microorganism JGI SbSrfc.KR46.Redo.05.E17	uncultured microorganism JGI SbSrfc.KR46.Redo.05.E17	KR46	Single Particle Sort, 16S Negative	Groundwater	Illumina Nextera with Ranger Size Selection, Plates	8	Pass	Illumina	NextSeq HO	2x151	1953478544
3300023738	1	uncultured microorganism JGI SbSrfc.KR13.SmLR.05.L22	uncultured microorganism JGI SbSrfc.KR13.SmLR.05.L22	KR13	Single Particle Sort, 16S Negative	Groundwater	Illumina Nextera with Ranger Size Selection, Plates	8	Pass	Illumina	NextSeq HO	2x151	2430376106
3300023740	1	uncultured microorganism JGI SbSrfc.KR13.SmLR.05.C20	uncultured microorganism JGI SbSrfc.KR13.SmLR.05.C20	KR13	Single Particle Sort, 16S Negative	Groundwater	Illumina Nextera with Ranger Size Selection, Plates	8	Pass	Illumina	NextSeq HO	2x151	2350594048
3300023742	1	uncultured microorganism JGI SbSrfc.KR13.SmLR.05.I15	uncultured microorganism JGI SbSrfc.KR13.SmLR.05.I15	KR13	Single Particle Sort, 16S Negative	Groundwater	Illumina Nextera with Ranger Size Selection, Plates	8	Pass	Illumina	NextSeq HO	2x151	2207748652
3300023747	1	uncultured microorganism JGI SbSrfc.KR13.SmLR.05.G9	uncultured microorganism JGI SbSrfc.KR13.SmLR.05.G9	KR13	Single Particle Sort, 16S Negative	Groundwater	Illumina Nextera with Ranger Size Selection, Plates	8	Pass	Illumina	NextSeq HO	2x151	1854942890
3300023749	1	uncultured microorganism JGI SbSrfc.KR13.SmLR.05.N9	uncultured microorganism JGI SbSrfc.KR13.SmLR.05.N9	KR13	Single Particle Sort, 16S Negative	Groundwater	Illumina Nextera with Ranger Size Selection, Plates	8	Pass	Illumina	NextSeq HO	2x151	2165959100
3300023757	1	uncultured microorganism JGI SbSrfc.KR13.SmLR.05.D15	uncultured microorganism JGI SbSrfc.KR13.SmLR.05.D15	KR13	Single Particle Sort, 16S Negative	Groundwater	Illumina Nextera with Ranger Size Selection, Plates	8	Pass	Illumina	NextSeq HO	2x151	1849380956
3300023758	1	uncultured microorganism JGI SbSrfc.KR46.Redo.05.H5	uncultured microorganism JGI SbSrfc.KR46.Redo.05.H5	KR46	Single Particle Sort, 16S Negative	Groundwater	Illumina Nextera with Ranger Size Selection, Plates	8	Pass	Illumina	NextSeq HO	2x151	1991414576
3300023763	1	uncultured microorganism JGI SbSrfc.KR46.Redo.05.J19	uncultured microorganism JGI SbSrfc.KR46.Redo.05.J19	KR46	Single Particle Sort, 16S Negative	Groundwater	Illumina Nextera with Ranger Size Selection, Plates	8	Pass	Illumina	NextSeq HO	2x151	1283351114
3300023767	1	uncultured microorganism JGI SbSrfc.KR13.SmLR.05.J11	uncultured microorganism JGI SbSrfc.KR13.SmLR.05.J11	KR13	Single Particle Sort, 16S Negative	Groundwater	Illumina Nextera with Ranger Size Selection, Plates	8	Pass	Illumina	NextSeq HO	2x151	2180211990
3300023772	1	uncultured microorganism JGI SbSrfc.KR13.SmLR.04.I18	uncultured microorganism JGI SbSrfc.KR13.SmLR.04.I18	KR13	Single Particle Sort, 16S Negative	Groundwater	Illumina Nextera with Ranger Size Selection, Plates	8	Pass	Illumina	NextSeq HO	2x151	1181855558
3300023776	1	uncultured microorganism JGI SbSrfc.KR13.SmLR.05.L12	uncultured microorganism JGI SbSrfc.KR13.SmLR.05.L12	KR13	Single Particle Sort, 16S Negative	Groundwater	Illumina Nextera with Ranger Size Selection, Plates	8	Pass	Illumina	NextSeq HO	2x151	2171384228
3300023788	1	uncultured microorganism JGI SbSrfc.KR13.SmLR.04.F19	uncultured microorganism JGI SbSrfc.KR13.SmLR.04.F19	KR13	Single Particle Sort, 16S Negative	Groundwater	Illumina Nextera with Ranger Size Selection, Plates	8	Pass	Illumina	NextSeq HO	2x151	2372702864
3300023812	1	uncultured microorganism JGI SbSrfc.KR13.SmLR.04.C20	uncultured microorganism JGI SbSrfc.KR13.SmLR.04.C20	KR13	Single Particle Sort, 16S Negative	Groundwater	Illumina Nextera with Ranger Size Selection, Plates	8	Pass	Illumina	NextSeq HO	2x151	2174320272
3300023829	1	uncultured microorganism JGI SbSrfc.KR13.SmLR.04.H19	uncultured microorganism JGI SbSrfc.KR13.SmLR.04.H19	KR13	Single Particle Sort, 16S Negative	Groundwater	Illumina Nextera with Ranger Size Selection, Plates	8	Pass	Illumina	NextSeq HO	2x151	1780339528
3300023830	1	uncultured microorganism JGI SbSrfc.KR46.Redo.05.C16	uncultured microorganism JGI SbSrfc.KR46.Redo.05.C16	KR46	Single Particle Sort, 16S Negative	Groundwater	Illumina Nextera with Ranger Size Selection, Plates	8	Pass	Illumina	NextSeq HO	2x151	2003368340
3300023853	1	uncultured microorganism JGI SbSrfc.KR13.SmLR.04.D19	uncultured microorganism JGI SbSrfc.KR13.SmLR.04.D19	KR13	Single Particle Sort, 16S Negative	Groundwater	Illumina Nextera with Ranger Size Selection, Plates	8	Pass	Illumina	NextSeq HO	2x151	2051434056
3300023863	1	uncultured microorganism JGI SbSrfc.KR13.SmLR.04.M9	uncultured microorganism JGI SbSrfc.KR13.SmLR.04.M9	KR13	Single Particle Sort, 16S Negative	Groundwater	Illumina Nextera with Ranger Size Selection, Plates	12	Pass	Illumina	NextSeq HO	2x151	1978981538
3300023869	1	uncultured microorganism JGI SbSrfc.KR13.SmLR.04.E18	uncultured microorganism JGI SbSrfc.KR13.SmLR.04.E18	KR13	Single Particle Sort, 16S Negative	Groundwater	Illumina Nextera with Ranger Size Selection, Plates	8	Pass	Illumina	NextSeq HO	2x151	2149958838
3300023914	1	uncultured microorganism JGI SbSrfc.KR13.SmLR.04.G13	uncultured microorganism JGI SbSrfc.KR13.SmLR.04.G13	KR13	Single Particle Sort, 16S Negative	Groundwater	Illumina Nextera with Ranger Size Selection, Plates	12	Pass	Illumina	NextSeq HO	2x151	1914074188
3300023917	1	uncultured microorganism JGI SbSrfc.KR13.SmLR.05.G14	uncultured microorganism JGI SbSrfc.KR13.SmLR.05.G14	KR13	Single Particle Sort, 16S Negative	Groundwater	Illumina Nextera with Ranger Size Selection, Plates	8	Pass	Illumina	NextSeq HO	2x151	2525763410
3300023918	1	uncultured microorganism JGI SbSrfc.KR13.SmLR.04.I22	uncultured microorganism JGI SbSrfc.KR13.SmLR.04.I22	KR13	Single Particle Sort, 16S Negative	Groundwater	Illumina Nextera with Ranger Size Selection, Plates	8	Pass	Illumina	NextSeq HO	2x151	1920299616
3300023926	1	uncultured microorganism JGI SbSrfc.KR13.SmLR.05.G13	uncultured microorganism JGI SbSrfc.KR13.SmLR.05.G13	KR13	Single Particle Sort, 16S Negative	Groundwater	Illumina Nextera with Ranger Size Selection, Plates	8	Pass	Illumina	NextSeq HO	2x151	2285832262
3300023935	1	uncultured microorganism JGI SbSrfc.KR13.SmLR.05.E22	uncultured microorganism JGI SbSrfc.KR13.SmLR.05.E22	KR13	Single Particle Sort, 16S Negative	Groundwater	Illumina Nextera with Ranger Size Selection, Plates	8	Pass	Illumina	NextSeq HO	2x151	1530949438
3300023937	1	uncultured microorganism JGI SbSrfc.KR13.SmLR.05.G4	uncultured microorganism JGI SbSrfc.KR13.SmLR.05.G4	KR13	Single Particle Sort, 16S Negative	Groundwater	Illumina Nextera with Ranger Size Selection, Plates	8	Pass	Illumina	NextSeq HO	2x151	2370061874
3300023974	1	uncultured microorganism JGI SbSrfc.KR13.SmLR.05.G17	uncultured microorganism JGI SbSrfc.KR13.SmLR.05.G17	KR13	Single Particle Sort, 16S Negative	Groundwater	Illumina Nextera with Ranger Size Selection, Plates	8	Pass	Illumina	NextSeq HO	2x151	2325144508
3300024065	1	uncultured microorganism JGI SbSrfc.KR13.SmLR.04.J16	uncultured microorganism JGI SbSrfc.KR13.SmLR.04.J16	KR13	Single Particle Sort, 16S Negative	Groundwater	Illumina Nextera with Ranger Size Selection, Plates	12	Pass	Illumina	NextSeq HO	2x151	1899167468
3300024068	1	uncultured microorganism JGI SbSrfc.KR46.Redo.05.J14	uncultured microorganism JGI SbSrfc.KR46.Redo.05.J14	KR46	Single Particle Sort, 16S Negative	Groundwater	Illumina Nextera with Ranger Size Selection, Plates	8	Pass	Illumina	NextSeq HO	2x151	2264968894
3300024069	1	uncultured microorganism JGI SbSrfc.KR46.Redo.05.D8	uncultured microorganism JGI SbSrfc.KR46.Redo.05.D8	KR46	Single Particle Sort, 16S Negative	Groundwater	Illumina Nextera with Ranger Size Selection, Plates	8	Pass	Illumina	NextSeq HO	2x151	2352310616
3300024868	1	uncultured microorganism JGI SbSrfc.KR13.SmLR.05.J21	uncultured microorganism JGI SbSrfc.KR13.SmLR.05.J21	KR13	Single Particle Sort, 16S Negative	Groundwater	Illumina Nextera with Ranger Size Selection, Plates	8	Pass	Illumina	NextSeq HO	2x151	1737662398
3300024869	1	uncultured microorganism JGI SbSrfc.KR13.SmLR.04.J17	uncultured microorganism JGI SbSrfc.KR13.SmLR.04.J17	KR13	Single Particle Sort, 16S Negative	Groundwater	Illumina Nextera with Ranger Size Selection, Plates	8	Pass	Illumina	NextSeq HO	2x151	1971119572
3300024870	1	uncultured microorganism JGI SbSrfc.KR13.SmLR.04.F21	uncultured microorganism JGI SbSrfc.KR13.SmLR.04.F21	KR13	Single Particle Sort, 16S Negative	Groundwater	Illumina Nextera with Ranger Size Selection, Plates	8	Pass	Illumina	NextSeq HO	2x151	2387694446
3300024871	1	uncultured microorganism JGI SbSrfc.KR46.Redo.05.K15	uncultured microorganism JGI SbSrfc.KR46.Redo.05.K15	KR46	Single Particle Sort, 16S Negative	Groundwater	Illumina Nextera with Ranger Size Selection, Plates	8	Pass	Illumina	NextSeq HO	2x151	1902553794
3300024872	1	uncultured microorganism JGI SbSrfc.KR13.SmLR.04.G19	uncultured microorganism JGI SbSrfc.KR13.SmLR.04.G19	KR13	Single Particle Sort, 16S Negative	Groundwater	Illumina Nextera with Ranger Size Selection, Plates	8	Pass	Illumina	NextSeq HO	2x151	2056399540
3300024873	1	uncultured microorganism JGI SbSrfc.KR46.Redo.05.E21	uncultured microorganism JGI SbSrfc.KR46.Redo.05.E21	KR46	Single Particle Sort, 16S Negative	Groundwater	Illumina Nextera with Ranger Size Selection, Plates	8	Pass	Illumina	NextSeq HO	2x151	1216023234
3300024874	1	uncultured microorganism JGI SbSrfc.KR46.Redo.05.E7	uncultured microorganism JGI SbSrfc.KR46.Redo.05.E7	KR46	Single Particle Sort, 16S Negative	Groundwater	Illumina Nextera with Ranger Size Selection, Plates	8	Pass	Illumina	NextSeq HO	2x151	1766131032
3300024875	1	uncultured microorganism JGI SbSrfc.KR13.SmLR.05.C4	uncultured microorganism JGI SbSrfc.KR13.SmLR.05.C4	KR13	Single Particle Sort, 16S Negative	Groundwater	Illumina Nextera with Ranger Size Selection, Plates	8	Pass	Illumina	NextSeq HO	2x151	1727739584
3300024876	1	uncultured microorganism JGI SbSrfc.KR46.Redo.05.H16	uncultured microorganism JGI SbSrfc.KR46.Redo.05.H16	KR46	Single Particle Sort, 16S Negative	Groundwater	Illumina Nextera with Ranger Size Selection, Plates	8	Pass	Illumina	NextSeq HO	2x151	1317627510
3300024877	1	uncultured microorganism JGI SbSrfc.KR13.SmLR.05.I5	uncultured microorganism JGI SbSrfc.KR13.SmLR.05.I5	KR13	Single Particle Sort, 16S Negative	Groundwater	Illumina Nextera with Ranger Size Selection, Plates	8	Pass	Illumina	NextSeq HO	2x151	1700141616
3300024878	1	uncultured microorganism JGI SbSrfc.KR13.SmLR.04.E19	uncultured microorganism JGI SbSrfc.KR13.SmLR.04.E19	KR13	Single Particle Sort, 16S Negative	Groundwater	Illumina Nextera with Ranger Size Selection, Plates	8	Pass	Illumina	NextSeq HO	2x151	1482992140
3300024879	1	uncultured microorganism JGI SbSrfc.KR13.SmLR.04.H22	uncultured microorganism JGI SbSrfc.KR13.SmLR.04.H22	KR13	Single Particle Sort, 16S Negative	Groundwater	Illumina Nextera with Ranger Size Selection, Plates	8	Pass	Illumina	NextSeq HO	2x151	1895118554
3300024880	1	uncultured microorganism JGI SbSrfc.KR13.SmLR.04.I19	uncultured microorganism JGI SbSrfc.KR13.SmLR.04.I19	KR13	Single Particle Sort, 16S Negative	Groundwater	Illumina Nextera with Ranger Size Selection, Plates	8	Pass	Illumina	NextSeq HO	2x151	2187521900
3300024881	1	uncultured microorganism JGI SbSrfc.KR13.SmLR.04.K18	uncultured microorganism JGI SbSrfc.KR13.SmLR.04.K18	KR13	Single Particle Sort, 16S Negative	Groundwater	Illumina Nextera with Ranger Size Selection, Plates	8	Pass	Illumina	NextSeq HO	2x151	1932799396
3300024882	1	uncultured microorganism JGI SbSrfc.KR13.SmLR.04.I20	uncultured microorganism JGI SbSrfc.KR13.SmLR.04.I20	KR13	Single Particle Sort, 16S Negative	Groundwater	Illumina Nextera with Ranger Size Selection, Plates	8	Pass	Illumina	NextSeq HO	2x151	2126367806
3300024883	1	uncultured microorganism JGI SbSrfc.KR13.SmLR.05.I13	uncultured microorganism JGI SbSrfc.KR13.SmLR.05.I13	KR13	Single Particle Sort, 16S Negative	Groundwater	Illumina Nextera with Ranger Size Selection, Plates	8	Pass	Illumina	NextSeq HO	2x151	1404647602
3300024884	1	uncultured microorganism JGI SbSrfc.KR13.SmLR.05.G16	uncultured microorganism JGI SbSrfc.KR13.SmLR.05.G16	KR13	Single Particle Sort, 16S Negative	Groundwater	Illumina Nextera with Ranger Size Selection, Plates	8	Pass	Illumina	NextSeq HO	2x151	2065473130
3300024885	1	uncultured microorganism JGI SbSrfc.KR13.SmLR.05.J22	uncultured microorganism JGI SbSrfc.KR13.SmLR.05.J22	KR13	Single Particle Sort, 16S Negative	Groundwater	Illumina Nextera with Ranger Size Selection, Plates	8	Pass	Illumina	NextSeq HO	2x151	2148685606
3300024886	1	uncultured microorganism JGI SbSrfc.KR13.SmLR.05.I16	uncultured microorganism JGI SbSrfc.KR13.SmLR.05.I16	KR13	Single Particle Sort, 16S Negative	Groundwater	Illumina Nextera with Ranger Size Selection, Plates	8	Pass	Illumina	NextSeq HO	2x151	2135235432
3300024887	1	uncultured microorganism JGI SbSrfc.KR13.SmLR.05.C19	uncultured microorganism JGI SbSrfc.KR13.SmLR.05.C19	KR13	Single Particle Sort, 16S Negative	Groundwater	Illumina Nextera with Ranger Size Selection, Plates	8	Pass	Illumina	NextSeq HO	2x151	2166033694
3300024888	1	uncultured microorganism JGI SbSrfc.KR13.SmLR.05.I18	uncultured microorganism JGI SbSrfc.KR13.SmLR.05.I18	KR13	Single Particle Sort, 16S Negative	Groundwater	Illumina Nextera with Ranger Size Selection, Plates	8	Pass	Illumina	NextSeq HO	2x151	1495739258
3300024889	1	uncultured microorganism JGI SbSrfc.KR46.Redo.05.F19	uncultured microorganism JGI SbSrfc.KR46.Redo.05.F19	KR46	Single Particle Sort, 16S Negative	Groundwater	Illumina Nextera with Ranger Size Selection, Plates	8	Pass	Illumina	NextSeq HO	2x151	1305034110
3300024890	1	uncultured microorganism JGI SbSrfc.KR13.SmLR.05.D12	uncultured microorganism JGI SbSrfc.KR13.SmLR.05.D12	KR13	Single Particle Sort, 16S Negative	Groundwater	Illumina Nextera with Ranger Size Selection, Plates	8	Pass	Illumina	NextSeq HO	2x151	2264361572
3300028425	1	uncultured microorganism JGI SbSrfc.KR11.SmLR.05.G20	uncultured microorganism JGI SbSrfc.KR11.SmLR.05.G20	KR11	Single Particle Sort, 16S Negative	Groundwater	Illumina Nextera with Ranger Size Selection, Plates	12	Pass	Illumina	NextSeq HO	2x151	1567364598
1207419_v2	1	Anaerolinaceae bacterium JGI_KR11_SmLR_4_G18	Anaerolinaceae bacterium JGI_KR11_SmLR_4_G18	KR11	Microbial Minimal Draft, Single Cell	Groundwater	Illumina Nextera - Acoustic, Plates	12	Pass	Illumina	NextSeq HO	2x151	372658940	292628
1207422_v2	1	Bacteroidetes bacterium JGI_KR11_SmLR_4_C8	Bacteroidetes bacterium JGI_KR11_SmLR_4_C8	KR11	Microbial Minimal Draft, Single Cell	Groundwater	Illumina Nextera - Acoustic, Plates	12	Pass	Illumina	NextSeq HO	2x151	2161970284	1898104
1207425_v2	1	Deltaproteobacteria bacterium JGI_KR11_SmLR_4_D17	Deltaproteobacteria bacterium JGI_KR11_SmLR_4_D17	KR11	Microbial Minimal Draft, Single Cell	Groundwater	Illumina Nextera - Acoustic, Plates	12	Pass	Illumina	NextSeq HO	2x151	1143264186	28221
1207428_v2	1	Desulfobulbaceae bacterium JGI_KR11_SmLR_4_E14	Desulfobulbaceae bacterium JGI_KR11_SmLR_4_E14	KR11	Microbial Minimal Draft, Single Cell	Groundwater	Illumina Nextera - Acoustic, Plates	12	Pass	Illumina	NextSeq HO	2x151	1495383804	213121
1207434_v2	1	Omnitrophica bacterium JGI_KR11_SmLR_4_M5	Omnitrophica bacterium JGI_KR11_SmLR_4_M5	KR11	Microbial Minimal Draft, Single Cell	Groundwater	Illumina Nextera - Acoustic, Plates	12	Pass	Illumina	NextSeq HO	2x151	870168304	67812
1207437_v2	1	Omnitrophica bacterium JGI_KR11_SmLR_5_J16	Omnitrophica bacterium JGI_KR11_SmLR_5_J16	KR11	Microbial Minimal Draft, Single Cell	Groundwater	Illumina Nextera - Acoustic, Plates	12	Pass	Illumina	NextSeq HO	2x151	1837124890	67812
1207440_v2	1	Omnitrophica bacterium JGI_KR11_SmLR_5_J5	Omnitrophica bacterium JGI_KR11_SmLR_5_J5	KR11	Microbial Minimal Draft, Single Cell	Groundwater	Illumina Nextera - Acoustic, Plates	12	Pass	Illumina	NextSeq HO	2x151	1614816046	67812
1207443_v2	1	Parcubacteria bacterium JGI_KR11_SmLR_4_J11	Parcubacteria bacterium JGI_KR11_SmLR_4_J11	KR11	Microbial Minimal Draft, Single Cell	Groundwater	Illumina Nextera - Acoustic, Plates	12	Pass	Illumina	NextSeq HO	2x151	319341142	221216
1207446_v2	1	Parcubacteria bacterium JGI_KR11_SmLR_4_J17	Parcubacteria bacterium JGI_KR11_SmLR_4_J17	KR11	Microbial Minimal Draft, Single Cell	Groundwater	Illumina Nextera - Acoustic, Plates	12	Pass	Illumina	NextSeq HO	2x151	2858270242	221216
1207476_v2	1	Actinobacteria bacterium JGI_KR13_SmLR_5_G7	Actinobacteria bacterium JGI_KR13_SmLR_5_G7	KR13	Microbial Minimal Draft, Single Cell	Groundwater	Illumina Nextera - Acoustic, Plates	12	Pass	Illumina	NextSeq HO	2x151	2643949600	1883427
1207479_v2	1	Atribacteria bacterium JGI_KR13_4_D20	Atribacteria bacterium JGI_KR13_4_D20	KR13	Microbial Minimal Draft, Single Cell	Groundwater	Illumina Nextera - Acoustic, Plates	12	Pass	Illumina	NextSeq HO	2x151	2586514334	67818
1207485_v2	1	Chlorobi bacterium JGI_KR13_SmLR_4_D11	Chlorobi bacterium JGI_KR13_SmLR_4_D11	KR13	Microbial Minimal Draft, Single Cell	Groundwater	Illumina Nextera - Acoustic, Plates	12	Pass	Illumina	NextSeq HO	2x151	4528864178	1090
1207488_v2	1	Crenarchaeota archaeon JGI_KR13_SmLR_4_D17	Crenarchaeota archaeon JGI_KR13_SmLR_4_D17	KR13	Microbial Minimal Draft, Single Cell	Groundwater	Illumina Nextera - Acoustic, Plates	12	Pass	Illumina	NextSeq HO	2x151	679357758	28889
1207491_v2	1	Desulfarculaceae bacterium JGI_KR13_SmLR_4_H14	Desulfarculaceae bacterium JGI_KR13_SmLR_4_H14	KR13	Microbial Minimal Draft, Single Cell	Groundwater	Illumina Nextera - Acoustic, Plates	12	Pass	Illumina	NextSeq HO	2x151	356763472	453228
1207497_v2	1	Desulfococcus bacterium JGI_KR13_SmLR_4_C19	Desulfococcus bacterium JGI_KR13_SmLR_4_C19	KR13	Microbial Minimal Draft, Single Cell	Groundwater	Illumina Nextera - Acoustic, Plates	12	Pass	Illumina	NextSeq HO	2x151	1288042080	896
1207500_v2	1	Microgenomates bacterium JGI_KR13_SmLR_4_K5	Microgenomates bacterium JGI_KR13_SmLR_4_K5	KR13	Microbial Minimal Draft, Single Cell	Groundwater	Illumina Nextera - Acoustic, Plates	12	Pass	Illumina	NextSeq HO	2x151	1585461042	67820
1207506_v2	1	Omnitrophica bacterium JGI_KR13_SmLR_5_H22	Omnitrophica bacterium JGI_KR13_SmLR_5_H22	KR13	Microbial Minimal Draft, Single Cell	Groundwater	Illumina Nextera - Acoustic, Plates	12	Pass	Illumina	NextSeq HO	2x151	1726885226	67812
1207518_v2	1	Thermoplasmata archaeon JGI_KR13_SmLR_5_I21	Thermoplasmata archaeon JGI_KR13_SmLR_5_I21	KR13	Microbial Minimal Draft, Single Cell	Groundwater	Illumina Nextera - Acoustic, Plates	12	Pass	Illumina	NextSeq HO	2x151	3226674606	1906666
1207521_v2	1	Anaerovorax bacterium JGI_KR46_SmLR_5_G19	Anaerovorax bacterium JGI_KR46_SmLR_5_G19	KR46	Microbial Minimal Draft, Single Cell	Groundwater	Illumina Nextera - Acoustic, Plates	12	Pass	Illumina	NextSeq HO	2x151	858674788	109326
1207542_v2	1	Sphaerochaeta bacterium JGI_KR46_SmLR_5_K6	Sphaerochaeta bacterium JGI_KR46_SmLR_5_K6	KR46	Microbial Minimal Draft, Single Cell	Groundwater	Illumina Nextera - Acoustic, Plates	12	Pass	Illumina	NextSeq HO	2x151	1584250928	399320
1208226_v2	1	BHI80-139 bacterium JGI_KR11_SmLR_5_K8	BHI80-139 bacterium JGI_KR11_SmLR_5_K8	KR11	Microbial Minimal Draft, Single Cell	Groundwater	Illumina Nextera - Acoustic, Plates	12	Pass	Illumina	NextSeq HO	2x151	1068645724	77133
1208229_v2	1	Dehalococcoidaceae bacterium JGI_KR11_4_D14	Dehalococcoidaceae bacterium JGI_KR11_4_D14	KR11	Microbial Minimal Draft, Single Cell	Groundwater	Illumina Nextera - Acoustic, Plates	12	Pass	Illumina	NextSeq HO	2x151	710443222	1202464
1208238_v2	1	Omnitrophica bacterium JGI_KR11_SmLR_4_N7	Omnitrophica bacterium JGI_KR11_SmLR_4_N7	KR11	Microbial Minimal Draft, Single Cell	Groundwater	Illumina Nextera - Acoustic, Plates	12	Pass	Illumina	NextSeq HO	2x151	2737969750	67812
1208241_v2	1	Omnitrophica bacterium JGI_KR11_SmLR_5_M5	Omnitrophica bacterium JGI_KR11_SmLR_5_M5	KR11	Microbial Minimal Draft, Single Cell	Groundwater	Illumina Nextera - Acoustic, Plates	12	Pass	Illumina	NextSeq HO	2x151	1746454222	67812
1208244_v2	1	Parcubacteria bacterium JGI_KR11_SmLR_4_J14	Parcubacteria bacterium JGI_KR11_SmLR_4_J14	KR11	Microbial Minimal Draft, Single Cell	Groundwater	Illumina Nextera - Acoustic, Plates	12	Pass	Illumina	NextSeq HO	2x151	3148256682	221216
1208247_v2	1	Parcubacteria bacterium JGI_KR11_SmLR_4_J6	Parcubacteria bacterium JGI_KR11_SmLR_4_J6	KR11	Microbial Minimal Draft, Single Cell	Groundwater	Illumina Nextera - Acoustic, Plates	12	Pass	Illumina	NextSeq HO	2x151	1716785138	221216
1208253_v2	1	Parcubacteria bacterium JGI_KR11_SmLR_5_J12	Parcubacteria bacterium JGI_KR11_SmLR_5_J12	KR11	Microbial Minimal Draft, Single Cell	Groundwater	Illumina Nextera - Acoustic, Plates	12	Pass	Illumina	NextSeq HO	2x151	804797384	221216
1208259_v2	1	Parcubacteria bacterium JGI_KR11_SmLR_5_J9	Parcubacteria bacterium JGI_KR11_SmLR_5_J9	KR11	Microbial Minimal Draft, Single Cell	Groundwater	Illumina Nextera - Acoustic, Plates	12	Pass	Illumina	NextSeq HO	2x151	2574494432	221216
1208274_v2	1	Acetothermia bacterium JGI_KR13_SmLR_5_I20	Acetothermia bacterium JGI_KR13_SmLR_5_I20	KR13	Microbial Minimal Draft, Single Cell	Groundwater	Illumina Nextera - Acoustic, Plates	12	Pass	Illumina	NextSeq HO	2x151	1777018132	67810
1208277_v2	1	Acidovorax bacterium JGI_KR13_SmLR_4_G16	Acidovorax bacterium JGI_KR13_SmLR_4_G16	KR13	Microbial Minimal Draft, Single Cell	Groundwater	Illumina Nextera - Acoustic, Plates	12	Pass	Illumina	NextSeq HO	2x151	117800838	12916
1208283_v2	1	ANME-2D archaeon JGI_KR13_SmLR_4_D7	ANME-2D archaeon JGI_KR13_SmLR_4_D7	KR13	Microbial Minimal Draft, Single Cell	Groundwater	Illumina Nextera - Acoustic, Plates	12	Pass	Illumina	NextSeq HO	2x151	753504194	115547
2802429698_v2	1	Parcubacteria bacterium JGI_KR11_SmLR_5_J22	Parcubacteria bacterium JGI_KR11_SmLR_5_J22	KR11	Microbial Minimal Draft, Single Cell	Groundwater	Illumina Nextera - Acoustic, Plates	12	Pass	Illumina	NextSeq HO	2x151	2106024180	221216
2802429699_v2	1	Desulfobulbaceae bacterium JGI_KR11_SmLR_5_G16	Desulfobulbaceae bacterium JGI_KR11_SmLR_5_G16	KR11	Microbial Minimal Draft, Single Cell	Groundwater	Illumina Nextera - Acoustic, Plates	12	Pass	Illumina	NextSeq HO	2x151	294259438	213121
2802429706_v2	1	Sulfurimonas bacterium JGI_KR11_SmLR_4_E12	Sulfurimonas bacterium JGI_KR11_SmLR_4_E12	KR11	Microbial Minimal Draft, Single Cell	Groundwater	Illumina Nextera - Acoustic, Plates	12	Pass	Illumina	NextSeq HO	2x151	1119526986	202746
2802429715_v2	1	Parcubacteria bacterium JGI_KR11_SmLR_5_K13	Parcubacteria bacterium JGI_KR11_SmLR_5_K13	KR11	Microbial Minimal Draft, Single Cell	Groundwater	Illumina Nextera - Acoustic, Plates	12	Pass	Illumina	NextSeq HO	2x151	1179747900	221216
2802429717_v2	1	Rhodoferax bacterium JGI_KR11_SmLR_4_I6	Rhodoferax bacterium JGI_KR11_SmLR_4_I6	KR11	Microbial Minimal Draft, Single Cell	Groundwater	Illumina Nextera - Acoustic, Plates	12	Pass	Illumina	NextSeq HO	2x151	975851996	28065
2802429735_v2	1	Erysipelotrichaceae bacterium JGI_KR46_SmLR_5_C19	Erysipelotrichaceae bacterium JGI_KR46_SmLR_5_C19	KR46	Microbial Minimal Draft, Single Cell	Groundwater	Illumina Nextera - Acoustic, Plates	12	Pass	Illumina	NextSeq HO	2x151	1944158522	128827
2802429736_v2	1	Omnitrophica bacterium JGI_KR13_SmLR_4_C6	Omnitrophica bacterium JGI_KR13_SmLR_4_C6	KR13	Microbial Minimal Draft, Single Cell	Groundwater	Illumina Nextera - Acoustic, Plates	12	Pass	Illumina	NextSeq HO	2x151	1488764568	67812
2802429738_v2	1	Desulfosporosinus bacterium JGI_KR13_SmLR_5_E9	Desulfosporosinus bacterium JGI_KR13_SmLR_5_E9	KR13	Microbial Minimal Draft, Single Cell	Groundwater	Illumina Nextera - Acoustic, Plates	12	Pass	Illumina	NextSeq HO	2x151	220900920	79206
2802429739_v2	1	Microgenomates bacterium JGI_KR13_SmLR_4_J20	Microgenomates bacterium JGI_KR13_SmLR_4_J20	KR13	Microbial Minimal Draft, Single Cell	Groundwater	Illumina Nextera - Acoustic, Plates	12	Pass	Illumina	NextSeq HO	2x151	1068827528	67820
2802429740_v2	1	Atribacteria bacterium JGI_KR13_5_E18	Atribacteria bacterium JGI_KR13_5_E18	KR13	Microbial Minimal Draft, Single Cell	Groundwater	Illumina Nextera - Acoustic, Plates	12	Pass	Illumina	NextSeq HO	2x151	1979148846	67818
2802429741_v2	1	Microgenomates bacterium JGI_KR13_SmLR_4_N5	Microgenomates bacterium JGI_KR13_SmLR_4_N5	KR13	Microbial Minimal Draft, Single Cell	Groundwater	Illumina Nextera - Acoustic, Plates	12	Pass	Illumina	NextSeq HO	2x151	1543040310	67820
2802429742_v2	1	Desulfococcus bacterium JGI_KR13_SmLR_5_E19	Desulfococcus bacterium JGI_KR13_SmLR_5_E19	KR13	Microbial Minimal Draft, Single Cell	Groundwater	Illumina Nextera - Acoustic, Plates	12	Pass	Illumina	NextSeq HO	2x151	547569488	896
2802429743_v2	1	Atribacteria bacterium JGI_KR13_4_F10	Atribacteria bacterium JGI_KR13_4_F10	KR13	Microbial Minimal Draft, Single Cell	Groundwater	Illumina Nextera - Acoustic, Plates	12	Pass	Illumina	NextSeq HO	2x151	2002364794	67818
2802429744_v2	1	Bacteroidetes bacterium JGI_KR13_SmLR_5_D18	Bacteroidetes bacterium JGI_KR13_SmLR_5_D18	KR13	Microbial Minimal Draft, Single Cell	Groundwater	Illumina Nextera - Acoustic, Plates	12	Pass	Illumina	NextSeq HO	2x151	1416873468	1898104
2802429745_v2	1	Omnitrophica bacterium JGI_KR13_SmLR_4_L7	Omnitrophica bacterium JGI_KR13_SmLR_4_L7	KR13	Microbial Minimal Draft, Single Cell	Groundwater	Illumina Nextera - Acoustic, Plates	12	Pass	Illumina	NextSeq HO	2x151	1518317080	67812
2802429747_v2	1	Desulfomicrobium bacterium JGI_KR46_SmLR_5_D13	Desulfomicrobium bacterium JGI_KR46_SmLR_5_D13	KR46	Microbial Minimal Draft, Single Cell	Groundwater	Illumina Nextera - Acoustic, Plates	12	Pass	Illumina	NextSeq HO	2x151	1388149644	898
2802429749_v2	1	Thermoplasmata archaeon JGI_KR13_SmLR_4_K7	Thermoplasmata archaeon JGI_KR13_SmLR_4_K7	KR13	Microbial Minimal Draft, Single Cell	Groundwater	Illumina Nextera - Acoustic, Plates	12	Pass	Illumina	NextSeq HO	2x151	1369243236	1906666
2802429750_v2	1	Acholeplasma bacterium JGI_KR46_SmLR_5_H10	Acholeplasma bacterium JGI_KR46_SmLR_5_H10	KR46	Microbial Minimal Draft, Single Cell	Groundwater	Illumina Nextera - Acoustic, Plates	12	Pass	Illumina	NextSeq HO	2x151	580954682	2147
2802429751_v2	1	Desulfomicrobium bacterium JGI_KR46_SmLR_5_D16	Desulfomicrobium bacterium JGI_KR46_SmLR_5_D16	KR46	Microbial Minimal Draft, Single Cell	Groundwater	Illumina Nextera - Acoustic, Plates	12	Pass	Illumina	NextSeq HO	2x151	362690826	898
2806310468_v2	1	Parcubacteria bacterium JGI_KR11_SmLR_5_H11	Parcubacteria bacterium JGI_KR11_SmLR_5_H11	KR11	Microbial Minimal Draft, Single Cell	Groundwater	Illumina Nextera - Acoustic, Plates	12	Pass	Illumina	NextSeq HO	2x151	1160198232	221216
2806310471_v2	1	Parvarchaea archaeon JGI_KR11_SmLR_4_L9	Parvarchaea archaeon JGI_KR11_SmLR_4_L9	KR11	Microbial Minimal Draft, Single Cell	Groundwater	Illumina Nextera - Acoustic, Plates	12	Pass	Illumina	NextSeq HO	2x151	1021159848	115547
2806310475_v2	1	Dethiosulfatibacter bacterium JGI_KR46_SmLR_5_D17	Dethiosulfatibacter bacterium JGI_KR46_SmLR_5_D17	KR46	Microbial Minimal Draft, Single Cell	Groundwater	Illumina Nextera - Acoustic, Plates	12	Pass	Illumina	NextSeq HO	2x151	2362016292	448125
2806310477_v2	1	Desulfovibrio bacterium JGI_KR46_SmLR_5_F22	Desulfovibrio bacterium JGI_KR46_SmLR_5_F22	KR46	Microbial Minimal Draft, Single Cell	Groundwater	Illumina Nextera - Acoustic, Plates	12	Pass	Illumina	NextSeq HO	2x151	1928060412	872
2806310479_v2	1	Erysipelotrichaceae bacterium JGI_KR46_SmLR_5_G11	Erysipelotrichaceae bacterium JGI_KR46_SmLR_5_G11	KR46	Microbial Minimal Draft, Single Cell	Groundwater	Illumina Nextera - Acoustic, Plates	12	Pass	Illumina	NextSeq HO	2x151	982026386	128827
2806310491_v2	1	Desulfobulbaceae bacterium JGI_KR13_SmLR_4_F6	Desulfobulbaceae bacterium JGI_KR13_SmLR_4_F6	KR13	Microbial Minimal Draft, Single Cell	Groundwater	Illumina Nextera - Acoustic, Plates	12	Pass	Illumina	NextSeq HO	2x151	952665342	213121
2814122943_v2	1	Actinobacteria bacterium JGI_KR13_SmLR_4_G21	Actinobacteria bacterium JGI_KR13_SmLR_4_G21	KR13	Microbial Minimal Draft, Single Cell	Groundwater	Illumina Nextera - Acoustic, Plates	12	Pass	Illumina	NextSeq HO	2x151	1499251518	1883427
2814122944_v2	1	WWE1 bacterium JGI_KR13_SmLR_4_C7	WWE1 bacterium JGI_KR13_SmLR_4_C7	KR13	Microbial Minimal Draft, Single Cell	Groundwater	Illumina Nextera - Acoustic, Plates	12	Pass	Illumina	NextSeq HO	2x151	2145051338	77133
		DB39_0273E7_CB20	DB39_0273E7_CB20	KA31	pilot study	Subsurface water
		DB41_0273K7_CB22	DB41_0273K7_CB22	KA31	pilot study	Subsurface water
		DB43_0273K9_CB24	DB43_0273K9_CB24	KA31	pilot study	Subsurface water
		DB44_0273O9_CB25	DB44_0273O9_CB25	KA31	pilot study	Subsurface water
		DB47_0273C21_CB28	DB47_0273C21_CB28	KA31	pilot study	Subsurface water
		DB69_0272E7_CB22	DB69_0272E7_CB22	KA31	pilot study	Subsurface water
		DB70_0272G3_CB23	DB70_0272G3_CB23	KA31	pilot study	Subsurface water
		DB71_0272E11_CB24	DB71_0272E11_CB24	KA31	pilot study	Subsurface water
		DB72_0272C13_CB25	DB72_0272C13_CB25	KA31	pilot study	Subsurface water
		DB73_0272E13_CB26	DB73_0272E13_CB26	KA31	pilot study	Subsurface water
		DB74_0272G13_CB27	DB74_0272G13_CB27	KA31	pilot study	Subsurface water
		DB75_0272A15_CB28	DB75_0272A15_CB28	KA31	pilot study	Subsurface water
		DB76_0272E15_CB29	DB76_0272E15_CB29	KA31	pilot study	Subsurface water
		DB77_0272E17_CB30	DB77_0272E17_CB30	KA31	pilot study	Subsurface water
		DB78_0272I17_CB31	DB78_0272I17_CB31	KA31	pilot study	Subsurface water
		DB812_0316E19_CB35	DB812_0316E19_CB35	KA33	pilot study	Subsurface water
		DB823_0316M19_CB36	DB823_0316M19_CB36	KA33	pilot study	Subsurface water
		DB85_0314_G11_CB12	DB85_0314_G11_CB12	KA33	pilot study	Subsurface water
		DB87_0314_E17_CB14	DB87_0314_E17_CB14	KA33	pilot study	Subsurface water
		DB88_240C3_01	DB88_240C3_01	SA12	pilot study	Subsurface water
		DB89_0240E3_02	DB89_0240E3_02	SA12	pilot study	Subsurface water
		DB90_240G9_03	DB90_240G9_03	SA12	pilot study	Subsurface water

## Sheet: 4.MAG-accession
Genome accession	Biosample accession	Sample name
JAHIDZ000000000	SAMN19297398	KR11_0.1_MetaG.mb.10
JAHIEA000000000	SAMN19297399	KR11_0.1_MetaG.mb.102
JAHIEB000000000	SAMN19297400	KR11_0.1_MetaG.mb.105
JAHIEC000000000	SAMN19297401	KR11_0.1_MetaG.mb.108
JAHIED000000000	SAMN19297402	KR11_0.1_MetaG.mb.11
JAHIEE000000000	SAMN19297403	KR11_0.1_MetaG.mb.110
JAHIEF000000000	SAMN19297404	KR11_0.1_MetaG.mb.111
JAHIEG000000000	SAMN19297405	KR11_0.1_MetaG.mb.112
JAHIEH000000000	SAMN19297406	KR11_0.1_MetaG.mb.113
JAHIEI000000000	SAMN19297407	KR11_0.1_MetaG.mb.114
JAHIEJ000000000	SAMN19297408	KR11_0.1_MetaG.mb.115
JAHIEK000000000	SAMN19297409	KR11_0.1_MetaG.mb.12
JAHIEL000000000	SAMN19297410	KR11_0.1_MetaG.mb.14
JAHIEM000000000	SAMN19297411	KR11_0.1_MetaG.mb.19
JAHIEN000000000	SAMN19297412	KR11_0.1_MetaG.mb.20
JAHIEO000000000	SAMN19297413	KR11_0.1_MetaG.mb.24
JAHIEP000000000	SAMN19297414	KR11_0.1_MetaG.mb.26
JAHIEQ000000000	SAMN19297415	KR11_0.1_MetaG.mb.28
JAHIER000000000	SAMN19297416	KR11_0.1_MetaG.mb.31
JAHIES000000000	SAMN19297417	KR11_0.1_MetaG.mb.32
JAHIET000000000	SAMN19297418	KR11_0.1_MetaG.mb.38
JAHIEU000000000	SAMN19297419	KR11_0.1_MetaG.mb.40
JAHIEV000000000	SAMN19297420	KR11_0.1_MetaG.mb.41
JAHIEW000000000	SAMN19297421	KR11_0.1_MetaG.mb.45
JAHIEX000000000	SAMN19297422	KR11_0.1_MetaG.mb.47
JAHIEY000000000	SAMN19297423	KR11_0.1_MetaG.mb.49
JAHIEZ000000000	SAMN19297424	KR11_0.1_MetaG.mb.53
JAHIFA000000000	SAMN19297425	KR11_0.1_MetaG.mb.55
JAHIFB000000000	SAMN19297426	KR11_0.1_MetaG.mb.56
JAHIFC000000000	SAMN19297427	KR11_0.1_MetaG.mb.59
JAHIFD000000000	SAMN19297428	KR11_0.1_MetaG.mb.62
JAHIFE000000000	SAMN19297429	KR11_0.1_MetaG.mb.69
JAHIFF000000000	SAMN19297430	KR11_0.1_MetaG.mb.76
JAHIFG000000000	SAMN19297431	KR11_0.1_MetaG.mb.77
JAHIFH000000000	SAMN19297432	KR11_0.1_MetaG.mb.78
JAHIFI000000000	SAMN19297433	KR11_0.1_MetaG.mb.79
JAHIFJ000000000	SAMN19297434	KR11_0.1_MetaG.mb.83
JAHIFK000000000	SAMN19297435	KR11_0.1_MetaG.mb.84
JAHIFL000000000	SAMN19297436	KR11_0.1_MetaG.mb.87
JAHIFM000000000	SAMN19297437	KR11_0.1_MetaG.mb.88
JAHIFN000000000	SAMN19297438	KR11_0.1_MetaG.mb.89
JAHIFO000000000	SAMN19297439	KR11_0.1_MetaG.mb.9
JAHIFP000000000	SAMN19297440	KR11_0.1_MetaG.mb.93
JAHIFQ000000000	SAMN19297441	KR11_0.1_MetaG.mb.97
JAHIFR000000000	SAMN19297442	KR11_0.1_MetaG.mb.98
JAHIFS000000000	SAMN19297443	KR11_Ju.mb.15
JAHIFT000000000	SAMN19297444	KR11_Ju.mb.2
JAHIFU000000000	SAMN19297445	KR11_Ju.mb.20
JAHIFV000000000	SAMN19297446	KR11_Ju.mb.21
JAHIFW000000000	SAMN19297447	KR11_Ju.mb.24
JAHIFX000000000	SAMN19297448	KR11_Ju.mb.26
JAHIFY000000000	SAMN19297449	KR11_Ju.mb.27
JAHIFZ000000000	SAMN19297450	KR11_Ju.mb.3
JAHIGA000000000	SAMN19297451	KR11_Ju.mb.5
JAHIGB000000000	SAMN19297452	KR11_Ju.mb.7
JAHIGC000000000	SAMN19297453	KR11_Ju.mb.9
JAHIGD000000000	SAMN19297454	KR11_N2.mb.10
JAHIGE000000000	SAMN19297455	KR11_N2.mb.11
JAHIGF000000000	SAMN19297456	KR11_N2.mb.12
JAHIGG000000000	SAMN19297457	KR11_N2.mb.15
JAHIGH000000000	SAMN19297458	KR11_N2.mb.17
JAHIGI000000000	SAMN19297459	KR11_N2.mb.20
JAHIGJ000000000	SAMN19297460	KR11_N2.mb.22
JAHIGK000000000	SAMN19297461	KR11_N2.mb.24
JAHIGL000000000	SAMN19297462	KR11_N2.mb.26
JAHIGM000000000	SAMN19297463	KR11_N2.mb.28
JAHIGN000000000	SAMN19297464	KR11_N2.mb.29
JAHIGO000000000	SAMN19297465	KR11_N2.mb.4
JAHIGP000000000	SAMN19297466	KR11_N2.mb.6
JAHIGQ000000000	SAMN19297467	KR11_N2.mb.8
JAHIGR000000000	SAMN19297468	KR11_N3.mb.12
JAHIGS000000000	SAMN19297469	KR11_N3.mb.14
JAHIGT000000000	SAMN19297470	KR11_N3.mb.15
JAHIGU000000000	SAMN19297471	KR11_N3.mb.18
JAHIGV000000000	SAMN19297472	KR11_N3.mb.19
JAHIGW000000000	SAMN19297473	KR11_N3.mb.20
JAHIGX000000000	SAMN19297474	KR11_N3.mb.21
JAHIGY000000000	SAMN19297475	KR11_N3.mb.23
JAHIGZ000000000	SAMN19297476	KR11_N3.mb.24
JAHIHA000000000	SAMN19297477	KR11_N3.mb.29
JAHIHB000000000	SAMN19297478	KR11_N3.mb.34
JAHIHC000000000	SAMN19297479	KR11_N3.mb.35
JAHIHD000000000	SAMN19297480	KR11_N3.mb.36
JAHIHE000000000	SAMN19297481	KR11_N3.mb.38
JAHIHF000000000	SAMN19297482	KR11_N3.mb.39
JAHIHG000000000	SAMN19297483	KR11_N3.mb.40
JAHIHH000000000	SAMN19297484	KR11_N3.mb.42
JAHIHI000000000	SAMN19297485	KR11_N3.mb.43
JAHIHJ000000000	SAMN19297486	KR11_N3.mb.44
JAHIHK000000000	SAMN19297487	KR11_N3.mb.5
JAHIHL000000000	SAMN19297488	KR11_N3.mb.6
JAHIHM000000000	SAMN19297489	KR11_N3.mb.7
JAHIHN000000000	SAMN19297490	KR11_N3.mb.8
JAHIHO000000000	SAMN19297491	KR11_S1_MetaG.mb.1
JAHIHP000000000	SAMN19297492	KR11_S1_MetaG.mb.5
JAHIHQ000000000	SAMN19297493	KR11_S2_MetaG.mb.11
JAHIHR000000000	SAMN19297494	KR11_S2_MetaG.mb.12
JAHIHS000000000	SAMN19297495	KR11_S2_MetaG.mb.13
JAHIHT000000000	SAMN19297496	KR11_S2_MetaG.mb.3
JAHIHU000000000	SAMN19297497	KR11_S2_MetaG.mb.5
JAHIHV000000000	SAMN19297498	KR11_S2_MetaG.mb.6
JAHIHW000000000	SAMN19297499	KR11_S2_MetaG.mb.7
JAHIHX000000000	SAMN19297500	KR11_S2_MetaG.mb.8
JAHIHY000000000	SAMN19297501	KR11_S3.mb.1
JAHIHZ000000000	SAMN19297502	KR11_S3.mb.10
JAHIIA000000000	SAMN19297503	KR11_S3.mb.15
JAHIIB000000000	SAMN19297504	KR11_S3.mb.17
JAHIIC000000000	SAMN19297505	KR11_S3.mb.20
JAHIID000000000	SAMN19297506	KR11_S3.mb.21
JAHIIE000000000	SAMN19297507	KR11_S3.mb.22
JAHIIF000000000	SAMN19297508	KR11_S3.mb.24
JAHIIG000000000	SAMN19297509	KR11_S3.mb.25
JAHIIH000000000	SAMN19297510	KR11_S3.mb.28
JAHIII000000000	SAMN19297511	KR11_S3.mb.29
JAHIIJ000000000	SAMN19297512	KR11_S3.mb.33
JAHIIK000000000	SAMN19297513	KR11_S3.mb.35
JAHIIL000000000	SAMN19297514	KR11_S3.mb.38
JAHIIM000000000	SAMN19297515	KR11_S3.mb.39
JAHIIN000000000	SAMN19297516	KR11_S3.mb.41
JAHIIO000000000	SAMN19297517	KR11_S3.mb.43
JAHIIP000000000	SAMN19297518	KR11_S3.mb.44
JAHIIQ000000000	SAMN19297519	KR11_S3.mb.47
JAHIIR000000000	SAMN19297520	KR11_S3.mb.49
JAHIIS000000000	SAMN19297521	KR11_S3.mb.51
JAHIIT000000000	SAMN19297522	KR11_S3.mb.52
JAHIIU000000000	SAMN19297523	KR11_S3.mb.53
JAHIIV000000000	SAMN19297524	KR11_S3.mb.55
JAHIIW000000000	SAMN19297525	KR11_S3.mb.56
JAHIIX000000000	SAMN19297526	KR11_S3.mb.57
JAHIIY000000000	SAMN19297527	KR11_S3.mb.6
JAHIIZ000000000	SAMN19297528	KR11_S3.mb.7
JAHIJA000000000	SAMN19297529	KR11_S3.mb.8
JAHIJB000000000	SAMN19297530	KR13_J_MetaG.mb.10
JAHIJC000000000	SAMN19297531	KR13_J_MetaG.mb.2
JAHIJD000000000	SAMN19297532	KR13_J_MetaG.mb.4
JAHIJE000000000	SAMN19297533	KR13_Ju.mb.1
JAHIJF000000000	SAMN19297534	KR13_Ju.mb.13
JAHIJG000000000	SAMN19297535	KR13_Ju.mb.16
JAHIJH000000000	SAMN19297536	KR13_Ju.mb.25
JAHIJI000000000	SAMN19297537	KR13_Ju.mb.28
JAHIJJ000000000	SAMN19297538	KR13_Ju.mb.29
JAHIJK000000000	SAMN19297539	KR13_Ju.mb.32
JAHIJL000000000	SAMN19297540	KR13_Ju.mb.33
JAHIJM000000000	SAMN19297541	KR13_Ju.mb.34
JAHIJN000000000	SAMN19297542	KR13_Ju.mb.35
JAHIJO000000000	SAMN19297543	KR13_Ju.mb.40
JAHIJP000000000	SAMN19297544	KR13_Ju.mb.43
JAHIJQ000000000	SAMN19297545	KR13_Ju.mb.5
JAHIJR000000000	SAMN19297546	KR13_Ju.mb.8
JAHIJS000000000	SAMN19297547	KR13_Ju.mb.9
JAHIJT000000000	SAMN19297548	KR13_N1.mb.10
JAHIJU000000000	SAMN19297549	KR13_N1.mb.16
JAHIJV000000000	SAMN19297550	KR13_N1.mb.18
JAHIJW000000000	SAMN19297551	KR13_N1.mb.2
JAHIJX000000000	SAMN19297552	KR13_N1.mb.20
JAHIJY000000000	SAMN19297553	KR13_N1.mb.22
JAHIJZ000000000	SAMN19297554	KR13_N1.mb.24
JAHIKA000000000	SAMN19297555	KR13_N1.mb.32
JAHIKB000000000	SAMN19297556	KR13_N1.mb.33
JAHIKC000000000	SAMN19297557	KR13_N1.mb.34
JAHIKD000000000	SAMN19297558	KR13_N1.mb.35
JAHIKE000000000	SAMN19297559	KR13_N1.mb.36
JAHIKF000000000	SAMN19297560	KR13_N1.mb.39
JAHIKG000000000	SAMN19297561	KR13_N1.mb.40
JAHIKH000000000	SAMN19297562	KR13_N1.mb.42
JAHIKI000000000	SAMN19297563	KR13_N1.mb.47
JAHIKJ000000000	SAMN19297564	KR13_N1.mb.49
JAHIKK000000000	SAMN19297565	KR13_N1.mb.50
JAHIKL000000000	SAMN19297566	KR13_N1.mb.56
JAHIKM000000000	SAMN19297567	KR13_N1.mb.59
JAHIKN000000000	SAMN19297568	KR13_N1.mb.6
JAHIKO000000000	SAMN19297569	KR13_N1.mb.60
JAHIKP000000000	SAMN19297570	KR13_N1.mb.63
JAHIKQ000000000	SAMN19297571	KR13_N1.mb.64
JAHIKR000000000	SAMN19297572	KR13_N1.mb.65
JAHIKS000000000	SAMN19297573	KR13_N1.mb.66
JAHIKT000000000	SAMN19297574	KR13_N1.mb.68
JAHIKU000000000	SAMN19297575	KR13_N1.mb.69
JAHIKV000000000	SAMN19297576	KR13_N1.mb.7
JAHIKW000000000	SAMN19297577	KR13_N1.mb.71
JAHIKX000000000	SAMN19297578	KR13_N1.mb.75
JAHIKY000000000	SAMN19297579	KR13_N1.mb.8
JAHIKZ000000000	SAMN19297580	KR13_N2.mb.1
JAHILA000000000	SAMN19297581	KR13_N2.mb.10
JAHILB000000000	SAMN19297582	KR13_N2.mb.101
JAHILC000000000	SAMN19297583	KR13_N2.mb.106
JAHILD000000000	SAMN19297584	KR13_N2.mb.107
JAHILE000000000	SAMN19297585	KR13_N2.mb.113
JAHILF000000000	SAMN19297586	KR13_N2.mb.116
JAHILG000000000	SAMN19297587	KR13_N2.mb.12
JAHILH000000000	SAMN19297588	KR13_N2.mb.13
JAHILI000000000	SAMN19297589	KR13_N2.mb.14
JAHILJ000000000	SAMN19297590	KR13_N2.mb.17
JAHILK000000000	SAMN19297591	KR13_N2.mb.19
JAHILL000000000	SAMN19297592	KR13_N2.mb.2
JAHILM000000000	SAMN19297593	KR13_N2.mb.20
JAHILN000000000	SAMN19297594	KR13_N2.mb.24
JAHILO000000000	SAMN19297595	KR13_N2.mb.25
JAHILP000000000	SAMN19297596	KR13_N2.mb.29
JAHILQ000000000	SAMN19297597	KR13_N2.mb.31
JAHILR000000000	SAMN19297598	KR13_N2.mb.32
JAHILS000000000	SAMN19297599	KR13_N2.mb.36
JAHILT000000000	SAMN19297600	KR13_N2.mb.37
JAHILU000000000	SAMN19297601	KR13_N2.mb.39
JAHILV000000000	SAMN19297602	KR13_N2.mb.40
JAHILW000000000	SAMN19297603	KR13_N2.mb.41
JAHILX000000000	SAMN19297604	KR13_N2.mb.43
JAHILY000000000	SAMN19297605	KR13_N2.mb.45
JAHILZ000000000	SAMN19297606	KR13_N2.mb.46
JAHIMA000000000	SAMN19297607	KR13_N2.mb.47
JAHIMB000000000	SAMN19297608	KR13_N2.mb.48
JAHIMC000000000	SAMN19297609	KR13_N2.mb.50
JAHIMD000000000	SAMN19297610	KR13_N2.mb.51
JAHIME000000000	SAMN19297611	KR13_N2.mb.53
JAHIMF000000000	SAMN19297612	KR13_N2.mb.57
JAHIMG000000000	SAMN19297613	KR13_N2.mb.59
JAHIMH000000000	SAMN19297614	KR13_N2.mb.6
JAHIMI000000000	SAMN19297615	KR13_N2.mb.60
JAHIMJ000000000	SAMN19297616	KR13_N2.mb.62
JAHIMK000000000	SAMN19297617	KR13_N2.mb.68
JAHIML000000000	SAMN19297618	KR13_N2.mb.69
JAHIMM000000000	SAMN19297619	KR13_N2.mb.7
JAHIMN000000000	SAMN19297620	KR13_N2.mb.73
JAHIMO000000000	SAMN19297621	KR13_N2.mb.74
JAHIMP000000000	SAMN19297622	KR13_N2.mb.76
JAHIMQ000000000	SAMN19297623	KR13_N2.mb.78
JAHIMR000000000	SAMN19297624	KR13_N2.mb.8
JAHIMS000000000	SAMN19297625	KR13_N2.mb.80
JAHIMT000000000	SAMN19297626	KR13_N2.mb.81
JAHIMU000000000	SAMN19297627	KR13_N2.mb.82
JAHIMV000000000	SAMN19297628	KR13_N2.mb.83
JAHIMW000000000	SAMN19297629	KR13_N2.mb.84
JAHIMX000000000	SAMN19297630	KR13_N2.mb.88
JAHIMY000000000	SAMN19297631	KR13_N2.mb.89
JAHIMZ000000000	SAMN19297632	KR13_N2.mb.91
JAHINA000000000	SAMN19297633	KR13_N2.mb.92
JAHINB000000000	SAMN19297634	KR13_N2.mb.93
JAHINC000000000	SAMN19297635	KR13_N2.mb.94
JAHIND000000000	SAMN19297636	KR13_N2.mb.99
JAHINE000000000	SAMN19297637	KR13_S1_MetaG.mb.10
JAHINF000000000	SAMN19297638	KR13_S1_MetaG.mb.12
JAHING000000000	SAMN19297639	KR13_S1_MetaG.mb.13
JAHINH000000000	SAMN19297640	KR13_S1_MetaG.mb.3
JAHINI000000000	SAMN19297641	KR13_S1_MetaG.mb.4
JAHINJ000000000	SAMN19297642	KR13_S1_MetaG.mb.5
JAHINK000000000	SAMN19297643	KR13_S1_MetaG.mb.7
JAHINL000000000	SAMN19297644	KR13_S1_MetaG.mb.8
JAHINM000000000	SAMN19297645	KR13_S2_MetaG.mb.15
JAHINN000000000	SAMN19297646	KR13_S2_MetaG.mb.19
JAHINO000000000	SAMN19297647	KR13_S2_MetaG.mb.20
JAHINP000000000	SAMN19297648	KR13_S2_MetaG.mb.21
JAHINQ000000000	SAMN19297649	KR13_S2_MetaG.mb.24
JAHINR000000000	SAMN19297650	KR13_S2_MetaG.mb.32
JAHINS000000000	SAMN19297651	KR13_S2_MetaG.mb.33
JAHINT000000000	SAMN19297652	KR13_S2_MetaG.mb.4
JAHINU000000000	SAMN19297653	KR13_S2_MetaG.mb.6
JAHINV000000000	SAMN19297654	KR13_S2_MetaG.mb.7
JAHINW000000000	SAMN19297655	KR13_S2_MetaG.mb.9
JAHINX000000000	SAMN19297656	KR13_S3.mb.1
JAHINY000000000	SAMN19297657	KR13_S3.mb.10
JAHINZ000000000	SAMN19297658	KR13_S3.mb.101
JAHIOA000000000	SAMN19297659	KR13_S3.mb.107
JAHIOB000000000	SAMN19297660	KR13_S3.mb.11
JAHIOC000000000	SAMN19297661	KR13_S3.mb.110
JAHIOD000000000	SAMN19297662	KR13_S3.mb.112
JAHIOE000000000	SAMN19297663	KR13_S3.mb.115
JAHIOF000000000	SAMN19297664	KR13_S3.mb.117
JAHIOG000000000	SAMN19297665	KR13_S3.mb.119
JAHIOH000000000	SAMN19297666	KR13_S3.mb.122
JAHIOI000000000	SAMN19297667	KR13_S3.mb.124
JAHIOJ000000000	SAMN19297668	KR13_S3.mb.126
JAHIOK000000000	SAMN19297669	KR13_S3.mb.130
JAHIOL000000000	SAMN19297670	KR13_S3.mb.133
JAHIOM000000000	SAMN19297671	KR13_S3.mb.134
JAHION000000000	SAMN19297672	KR13_S3.mb.135
JAHIOO000000000	SAMN19297673	KR13_S3.mb.137
JAHIOP000000000	SAMN19297674	KR13_S3.mb.138
JAHIOQ000000000	SAMN19297675	KR13_S3.mb.139
JAHIOR000000000	SAMN19297676	KR13_S3.mb.140
JAHIOS000000000	SAMN19297677	KR13_S3.mb.15
JAHIOT000000000	SAMN19297678	KR13_S3.mb.18
JAHIOU000000000	SAMN19297679	KR13_S3.mb.21
JAHIOV000000000	SAMN19297680	KR13_S3.mb.25
JAHIOW000000000	SAMN19297681	KR13_S3.mb.28
JAHIOX000000000	SAMN19297682	KR13_S3.mb.30
JAHIOY000000000	SAMN19297683	KR13_S3.mb.32
JAHIOZ000000000	SAMN19297684	KR13_S3.mb.34
JAHIPA000000000	SAMN19297685	KR13_S3.mb.35
JAHIPB000000000	SAMN19297686	KR13_S3.mb.37
JAHIPC000000000	SAMN19297687	KR13_S3.mb.38
JAHIPD000000000	SAMN19297688	KR13_S3.mb.40
JAHIPE000000000	SAMN19297689	KR13_S3.mb.41
JAHIPF000000000	SAMN19297690	KR13_S3.mb.42
JAHIPG000000000	SAMN19297691	KR13_S3.mb.5
JAHIPH000000000	SAMN19297692	KR13_S3.mb.52
JAHIPI000000000	SAMN19297693	KR13_S3.mb.63
JAHIPJ000000000	SAMN19297694	KR13_S3.mb.64
JAHIPK000000000	SAMN19297695	KR13_S3.mb.65
JAHIPL000000000	SAMN19297696	KR13_S3.mb.68
JAHIPM000000000	SAMN19297697	KR13_S3.mb.72
JAHIPN000000000	SAMN19297698	KR13_S3.mb.73
JAHIPO000000000	SAMN19297699	KR13_S3.mb.74
JAHIPP000000000	SAMN19297700	KR13_S3.mb.78
JAHIPQ000000000	SAMN19297701	KR13_S3.mb.79
JAHIPR000000000	SAMN19297702	KR13_S3.mb.8
JAHIPS000000000	SAMN19297703	KR13_S3.mb.80
JAHIPT000000000	SAMN19297704	KR13_S3.mb.82
JAHIPU000000000	SAMN19297705	KR13_S3.mb.83
JAHIPV000000000	SAMN19297706	KR13_S3.mb.84
JAHIPW000000000	SAMN19297707	KR13_S3.mb.88
JAHIPX000000000	SAMN19297708	KR13_S3.mb.89
JAHIPY000000000	SAMN19297709	KR13_S3.mb.9
JAHIPZ000000000	SAMN19297710	KR13_S3.mb.90
JAHIQA000000000	SAMN19297711	KR13_S3.mb.92
JAHIQB000000000	SAMN19297712	KR13_S3.mb.93
JAHIQC000000000	SAMN19297713	KR13_S3.mb.94
JAHIQD000000000	SAMN19297714	KR13_S3.mb.99
JAHIQE000000000	SAMN19297715	KR46_Ju.mb.1
JAHIQF000000000	SAMN19297716	KR46_Ju.mb.13
JAHIQG000000000	SAMN19297717	KR46_Ju.mb.14
JAHIQH000000000	SAMN19297718	KR46_Ju.mb.15
JAHIQI000000000	SAMN19297719	KR46_Ju.mb.16
JAHIQJ000000000	SAMN19297720	KR46_Ju.mb.3
JAHIQK000000000	SAMN19297721	KR46_Ju.mb.8
JAHIQL000000000	SAMN19297722	KR46_M_MetaG.mb.1
JAHIQM000000000	SAMN19297723	KR46_M_MetaG.mb.10
JAHIQN000000000	SAMN19297724	KR46_M_MetaG.mb.2
JAHIQO000000000	SAMN19297725	KR46_M_MetaG.mb.3
JAHIQP000000000	SAMN19297726	KR46_M_MetaG.mb.8
JAHIQQ000000000	SAMN19297727	KR46_M_MetaG.mb.9
JAHIQR000000000	SAMN19297728	KR46_S_MetaG.mb.10
JAHIQS000000000	SAMN19297729	KR46_S_MetaG.mb.2
JAHIQT000000000	SAMN19297730	KR46_S_MetaG.mb.3
JAHIQU000000000	SAMN19297731	KR46_S_MetaG.mb.4
JAHIQV000000000	SAMN19297732	KR46_S_MetaG.mb.6
JAHIQW000000000	SAMN19297733	KR46_S_MetaG.mb.7
JAHIQX000000000	SAMN19297734	KR46_S_MetaG.mb.8
JAHIQY000000000	SAMN19297735	KR46_S_MetaG.mb.9
JAHIQZ000000000	SAMN19297736	MM_PC_MetaG.mb.104
JAHIRA000000000	SAMN19297737	MM_PC_MetaG.mb.108
JAHIRB000000000	SAMN19297738	MM_PC_MetaG.mb.11
JAHIRC000000000	SAMN19297739	MM_PC_MetaG.mb.110
JAHIRD000000000	SAMN19297740	MM_PC_MetaG.mb.113
JAHIRE000000000	SAMN19297741	MM_PC_MetaG.mb.115
JAHIRF000000000	SAMN19297742	MM_PC_MetaG.mb.116
JAHIRG000000000	SAMN19297743	MM_PC_MetaG.mb.117
JAHIRH000000000	SAMN19297744	MM_PC_MetaG.mb.118
JAHIRI000000000	SAMN19297745	MM_PC_MetaG.mb.12
JAHIRJ000000000	SAMN19297746	MM_PC_MetaG.mb.120
JAHIRK000000000	SAMN19297747	MM_PC_MetaG.mb.123
JAHIRL000000000	SAMN19297748	MM_PC_MetaG.mb.124
JAHIRM000000000	SAMN19297749	MM_PC_MetaG.mb.128
JAHIRN000000000	SAMN19297750	MM_PC_MetaG.mb.129
JAHIRO000000000	SAMN19297751	MM_PC_MetaG.mb.133
JAHIRP000000000	SAMN19297752	MM_PC_MetaG.mb.135
JAHIRQ000000000	SAMN19297753	MM_PC_MetaG.mb.136
JAHIRR000000000	SAMN19297754	MM_PC_MetaG.mb.137
JAHIRS000000000	SAMN19297755	MM_PC_MetaG.mb.138
JAHIRT000000000	SAMN19297756	MM_PC_MetaG.mb.141
JAHIRU000000000	SAMN19297757	MM_PC_MetaG.mb.142
JAHIRV000000000	SAMN19297758	MM_PC_MetaG.mb.143
JAHIRW000000000	SAMN19297759	MM_PC_MetaG.mb.144
JAHIRX000000000	SAMN19297760	MM_PC_MetaG.mb.146
JAHIRY000000000	SAMN19297761	MM_PC_MetaG.mb.147
JAHIRZ000000000	SAMN19297762	MM_PC_MetaG.mb.148
JAHISA000000000	SAMN19297763	MM_PC_MetaG.mb.149
JAHISB000000000	SAMN19297764	MM_PC_MetaG.mb.153
JAHISC000000000	SAMN19297765	MM_PC_MetaG.mb.155
JAHISD000000000	SAMN19297766	MM_PC_MetaG.mb.157
JAHISE000000000	SAMN19297767	MM_PC_MetaG.mb.158
JAHISF000000000	SAMN19297768	MM_PC_MetaG.mb.159
JAHISG000000000	SAMN19297769	MM_PC_MetaG.mb.162
JAHISH000000000	SAMN19297770	MM_PC_MetaG.mb.163
JAHISI000000000	SAMN19297771	MM_PC_MetaG.mb.168
JAHISJ000000000	SAMN19297772	MM_PC_MetaG.mb.169
JAHISK000000000	SAMN19297773	MM_PC_MetaG.mb.171
JAHISL000000000	SAMN19297774	MM_PC_MetaG.mb.172
JAHISM000000000	SAMN19297775	MM_PC_MetaG.mb.173
JAHISN000000000	SAMN19297776	MM_PC_MetaG.mb.174
JAHISO000000000	SAMN19297777	MM_PC_MetaG.mb.175
JAHISP000000000	SAMN19297778	MM_PC_MetaG.mb.18
JAHISQ000000000	SAMN19297779	MM_PC_MetaG.mb.182
JAHISR000000000	SAMN19297780	MM_PC_MetaG.mb.184
JAHISS000000000	SAMN19297781	MM_PC_MetaG.mb.185
JAHIST000000000	SAMN19297782	MM_PC_MetaG.mb.188
JAHISU000000000	SAMN19297783	MM_PC_MetaG.mb.189
JAHISV000000000	SAMN19297784	MM_PC_MetaG.mb.19
JAHISW000000000	SAMN19297785	MM_PC_MetaG.mb.190
JAHISX000000000	SAMN19297786	MM_PC_MetaG.mb.192
JAHISY000000000	SAMN19297787	MM_PC_MetaG.mb.193
JAHISZ000000000	SAMN19297788	MM_PC_MetaG.mb.194
JAHITA000000000	SAMN19297789	MM_PC_MetaG.mb.195
JAHITB000000000	SAMN19297790	MM_PC_MetaG.mb.196
JAHITC000000000	SAMN19297791	MM_PC_MetaG.mb.197
JAHITD000000000	SAMN19297792	MM_PC_MetaG.mb.198
JAHITE000000000	SAMN19297793	MM_PC_MetaG.mb.2
JAHITF000000000	SAMN19297794	MM_PC_MetaG.mb.200
JAHITG000000000	SAMN19297795	MM_PC_MetaG.mb.203
JAHITH000000000	SAMN19297796	MM_PC_MetaG.mb.204
JAHITI000000000	SAMN19297797	MM_PC_MetaG.mb.209
JAHITJ000000000	SAMN19297798	MM_PC_MetaG.mb.210
JAHITK000000000	SAMN19297799	MM_PC_MetaG.mb.211
JAHITL000000000	SAMN19297800	MM_PC_MetaG.mb.212
JAHITM000000000	SAMN19297801	MM_PC_MetaG.mb.213
JAHITN000000000	SAMN19297802	MM_PC_MetaG.mb.214
JAHITO000000000	SAMN19297803	MM_PC_MetaG.mb.215
JAHITP000000000	SAMN19297804	MM_PC_MetaG.mb.217
JAHITQ000000000	SAMN19297805	MM_PC_MetaG.mb.22
JAHITR000000000	SAMN19297806	MM_PC_MetaG.mb.220
JAHITS000000000	SAMN19297807	MM_PC_MetaG.mb.221
JAHITT000000000	SAMN19297808	MM_PC_MetaG.mb.222
JAHITU000000000	SAMN19297809	MM_PC_MetaG.mb.223
JAHITV000000000	SAMN19297810	MM_PC_MetaG.mb.225
JAHITW000000000	SAMN19297811	MM_PC_MetaG.mb.226
JAHITX000000000	SAMN19297812	MM_PC_MetaG.mb.227
JAHITY000000000	SAMN19297813	MM_PC_MetaG.mb.228
JAHITZ000000000	SAMN19297814	MM_PC_MetaG.mb.229
JAHIUA000000000	SAMN19297815	MM_PC_MetaG.mb.230
JAHIUB000000000	SAMN19297816	MM_PC_MetaG.mb.231
JAHIUC000000000	SAMN19297817	MM_PC_MetaG.mb.234
JAHIUD000000000	SAMN19297818	MM_PC_MetaG.mb.237
JAHIUE000000000	SAMN19297819	MM_PC_MetaG.mb.24
JAHIUF000000000	SAMN19297820	MM_PC_MetaG.mb.241
JAHIUG000000000	SAMN19297821	MM_PC_MetaG.mb.242
JAHIUH000000000	SAMN19297822	MM_PC_MetaG.mb.244
JAHIUI000000000	SAMN19297823	MM_PC_MetaG.mb.245
JAHIUJ000000000	SAMN19297824	MM_PC_MetaG.mb.246
JAHIUK000000000	SAMN19297825	MM_PC_MetaG.mb.247
JAHIUL000000000	SAMN19297826	MM_PC_MetaG.mb.25
JAHIUM000000000	SAMN19297827	MM_PC_MetaG.mb.250
JAHIUN000000000	SAMN19297828	MM_PC_MetaG.mb.26
JAHIUO000000000	SAMN19297829	MM_PC_MetaG.mb.27
JAHIUP000000000	SAMN19297830	MM_PC_MetaG.mb.3
JAHIUQ000000000	SAMN19297831	MM_PC_MetaG.mb.30
JAHIUR000000000	SAMN19297832	MM_PC_MetaG.mb.32
JAHIUS000000000	SAMN19297833	MM_PC_MetaG.mb.33
JAHIUT000000000	SAMN19297834	MM_PC_MetaG.mb.34
JAHIUU000000000	SAMN19297835	MM_PC_MetaG.mb.36
JAHIUV000000000	SAMN19297836	MM_PC_MetaG.mb.37
JAHIUW000000000	SAMN19297837	MM_PC_MetaG.mb.39
JAHIUX000000000	SAMN19297838	MM_PC_MetaG.mb.41
JAHIUY000000000	SAMN19297839	MM_PC_MetaG.mb.42
JAHIUZ000000000	SAMN19297840	MM_PC_MetaG.mb.44
JAHIVA000000000	SAMN19297841	MM_PC_MetaG.mb.47
JAHIVB000000000	SAMN19297842	MM_PC_MetaG.mb.5
JAHIVC000000000	SAMN19297843	MM_PC_MetaG.mb.53
JAHIVD000000000	SAMN19297844	MM_PC_MetaG.mb.55
JAHIVE000000000	SAMN19297845	MM_PC_MetaG.mb.59
JAHIVF000000000	SAMN19297846	MM_PC_MetaG.mb.60
JAHIVG000000000	SAMN19297847	MM_PC_MetaG.mb.67
JAHIVH000000000	SAMN19297848	MM_PC_MetaG.mb.70
JAHIVI000000000	SAMN19297849	MM_PC_MetaG.mb.73
JAHIVJ000000000	SAMN19297850	MM_PC_MetaG.mb.75
JAHIVK000000000	SAMN19297851	MM_PC_MetaG.mb.77
JAHIVL000000000	SAMN19297852	MM_PC_MetaG.mb.79
JAHIVM000000000	SAMN19297853	MM_PC_MetaG.mb.8
JAHIVN000000000	SAMN19297854	MM_PC_MetaG.mb.80
JAHIVO000000000	SAMN19297855	MM_PC_MetaG.mb.84
JAHIVP000000000	SAMN19297856	MM_PC_MetaG.mb.86
JAHIVQ000000000	SAMN19297857	MM_PC_MetaG.mb.87
JAHIVR000000000	SAMN19297858	MM_PC_MetaG.mb.88
JAHIVS000000000	SAMN19297859	MM_PC_MetaG.mb.90
JAHIVT000000000	SAMN19297860	MM_PC_MetaG.mb.92
JAHIVU000000000	SAMN19297861	MM_PC_MetaG.mb.94
JAHIVV000000000	SAMN19297862	MM_PC_MetaG.mb.97
JAHIVW000000000	SAMN19297863	MM_PC_MetaG.mb.98
JAHIVX000000000	SAMN19297864	MM_PW_MetaG.mb.1
JAHIVY000000000	SAMN19297865	MM_PW_MetaG.mb.11
JAHIVZ000000000	SAMN19297866	MM_PW_MetaG.mb.12
JAHIWA000000000	SAMN19297867	MM_PW_MetaG.mb.14
JAHIWB000000000	SAMN19297868	MM_PW_MetaG.mb.17
JAHIWC000000000	SAMN19297869	MM_PW_MetaG.mb.18
JAHIWD000000000	SAMN19297870	MM_PW_MetaG.mb.19
JAHIWE000000000	SAMN19297871	MM_PW_MetaG.mb.22
JAHIWF000000000	SAMN19297872	MM_PW_MetaG.mb.28
JAHIWG000000000	SAMN19297873	MM_PW_MetaG.mb.34
JAHIWH000000000	SAMN19297874	MM_PW_MetaG.mb.35
JAHIWI000000000	SAMN19297875	MM_PW_MetaG.mb.36
JAHIWJ000000000	SAMN19297876	MM_PW_MetaG.mb.4
JAHIWK000000000	SAMN19297877	MM_PW_MetaG.mb.40
JAHIWL000000000	SAMN19297878	MM_PW_MetaG.mb.43
JAHIWM000000000	SAMN19297879	MM_PW_MetaG.mb.44
JAHIWN000000000	SAMN19297880	MM_PW_MetaG.mb.47
JAHIWO000000000	SAMN19297881	MM_PW_MetaG.mb.49
JAHIWP000000000	SAMN19297882	MM_PW_MetaG.mb.5
JAHIWQ000000000	SAMN19297883	MM_PW_MetaG.mb.50
JAHIWR000000000	SAMN19297884	MM_PW_MetaG.mb.51
JAHIWS000000000	SAMN19297885	MM_PW_MetaG.mb.9
JAHIWT000000000	SAMN19297886	MML_A.mb.4
JAHIWU000000000	SAMN19297887	MML_A.mb.5
JAHIWV000000000	SAMN19297888	MML_A.mb.6
JAHIWW000000000	SAMN19297889	MML_B.mb.1
JAHIWX000000000	SAMN19297890	MML_B.mb.2
JAHIWY000000000	SAMN19297891	MML_B.mb.3
JAHIWZ000000000	SAMN19297892	MMS_A.mb.1
JAHIXA000000000	SAMN19297893	MMS_A.mb.10
JAHIXB000000000	SAMN19297894	MMS_A.mb.12
JAHIXC000000000	SAMN19297895	MMS_A.mb.13
JAHIXD000000000	SAMN19297896	MMS_A.mb.14
JAHIXE000000000	SAMN19297897	MMS_A.mb.15
JAHIXF000000000	SAMN19297898	MMS_A.mb.16
JAHIXG000000000	SAMN19297899	MMS_A.mb.17
JAHIXH000000000	SAMN19297900	MMS_A.mb.20
JAHIXI000000000	SAMN19297901	MMS_A.mb.22
JAHIXJ000000000	SAMN19297902	MMS_A.mb.24
JAHIXK000000000	SAMN19297903	MMS_A.mb.25
JAHIXL000000000	SAMN19297904	MMS_A.mb.26
JAHIXM000000000	SAMN19297905	MMS_A.mb.28
JAHIXN000000000	SAMN19297906	MMS_A.mb.33
JAHIXO000000000	SAMN19297907	MMS_A.mb.6
JAHIXP000000000	SAMN19297908	MMS_A.mb.8
JAHIXQ000000000	SAMN19297909	MMS_B.mb.1
JAHIXR000000000	SAMN19297910	MMS_B.mb.10
JAHIXS000000000	SAMN19297911	MMS_B.mb.12
JAHIXT000000000	SAMN19297912	MMS_B.mb.14
JAHIXU000000000	SAMN19297913	MMS_B.mb.16
JAHIXV000000000	SAMN19297914	MMS_B.mb.19
JAHIXW000000000	SAMN19297915	MMS_B.mb.20
JAHIXX000000000	SAMN19297916	MMS_B.mb.21
JAHIXY000000000	SAMN19297917	MMS_B.mb.23
JAHIXZ000000000	SAMN19297918	MMS_B.mb.26
JAHIYA000000000	SAMN19297919	MMS_B.mb.28
JAHIYB000000000	SAMN19297920	MMS_B.mb.29
JAHIYC000000000	SAMN19297921	MMS_B.mb.31
JAHIYD000000000	SAMN19297922	MMS_B.mb.4
JAHIYE000000000	SAMN19297923	MMS_B.mb.9
JAHIYF000000000	SAMN19297924	Modern_marine.mb.101
JAHIYG000000000	SAMN19297925	Modern_marine.mb.103
JAHIYH000000000	SAMN19297926	Modern_marine.mb.105
JAHIYI000000000	SAMN19297927	Modern_marine.mb.108
JAHIYJ000000000	SAMN19297928	Modern_marine.mb.11
JAHIYK000000000	SAMN19297929	Modern_marine.mb.113
JAHIYL000000000	SAMN19297930	Modern_marine.mb.116
JAHIYM000000000	SAMN19297931	Modern_marine.mb.119
JAHIYN000000000	SAMN19297932	Modern_marine.mb.121
JAHIYO000000000	SAMN19297933	Modern_marine.mb.123
JAHIYP000000000	SAMN19297934	Modern_marine.mb.125
JAHIYQ000000000	SAMN19297935	Modern_marine.mb.127
JAHIYR000000000	SAMN19297936	Modern_marine.mb.129
JAHIYS000000000	SAMN19297937	Modern_marine.mb.132
JAHIYT000000000	SAMN19297938	Modern_marine.mb.142
JAHIYU000000000	SAMN19297939	Modern_marine.mb.144
JAHIYV000000000	SAMN19297940	Modern_marine.mb.145
JAHIYW000000000	SAMN19297941	Modern_marine.mb.148
JAHIYX000000000	SAMN19297942	Modern_marine.mb.150
JAHIYY000000000	SAMN19297943	Modern_marine.mb.151
JAHIYZ000000000	SAMN19297944	Modern_marine.mb.154
JAHIZA000000000	SAMN19297945	Modern_marine.mb.155
JAHIZB000000000	SAMN19297946	Modern_marine.mb.157
JAHIZC000000000	SAMN19297947	Modern_marine.mb.16
JAHIZD000000000	SAMN19297948	Modern_marine.mb.161
JAHIZE000000000	SAMN19297949	Modern_marine.mb.162
JAHIZF000000000	SAMN19297950	Modern_marine.mb.163
JAHIZG000000000	SAMN19297951	Modern_marine.mb.166
JAHIZH000000000	SAMN19297952	Modern_marine.mb.168
JAHIZI000000000	SAMN19297953	Modern_marine.mb.171
JAHIZJ000000000	SAMN19297954	Modern_marine.mb.172
JAHIZK000000000	SAMN19297955	Modern_marine.mb.173
JAHIZL000000000	SAMN19297956	Modern_marine.mb.174
JAHIZM000000000	SAMN19297957	Modern_marine.mb.175
JAHIZN000000000	SAMN19297958	Modern_marine.mb.176
JAHIZO000000000	SAMN19297959	Modern_marine.mb.18
JAHIZP000000000	SAMN19297960	Modern_marine.mb.184
JAHIZQ000000000	SAMN19297961	Modern_marine.mb.185
JAHIZR000000000	SAMN19297962	Modern_marine.mb.187
JAHIZS000000000	SAMN19297963	Modern_marine.mb.191
JAHIZT000000000	SAMN19297964	Modern_marine.mb.192
JAHIZU000000000	SAMN19297965	Modern_marine.mb.193
JAHIZV000000000	SAMN19297966	Modern_marine.mb.194
JAHIZW000000000	SAMN19297967	Modern_marine.mb.195
JAHIZX000000000	SAMN19297968	Modern_marine.mb.196
JAHIZY000000000	SAMN19297969	Modern_marine.mb.197
JAHIZZ000000000	SAMN19297970	Modern_marine.mb.198
JAHJAA000000000	SAMN19297971	Modern_marine.mb.199
JAHJAB000000000	SAMN19297972	Modern_marine.mb.2
JAHJAC000000000	SAMN19297973	Modern_marine.mb.20
JAHJAD000000000	SAMN19297974	Modern_marine.mb.200
JAHJAE000000000	SAMN19297975	Modern_marine.mb.203
JAHJAF000000000	SAMN19297976	Modern_marine.mb.204
JAHJAG000000000	SAMN19297977	Modern_marine.mb.205
JAHJAH000000000	SAMN19297978	Modern_marine.mb.206
JAHJAI000000000	SAMN19297979	Modern_marine.mb.207
JAHJAJ000000000	SAMN19297980	Modern_marine.mb.208
JAHJAK000000000	SAMN19297981	Modern_marine.mb.21
JAHJAL000000000	SAMN19297982	Modern_marine.mb.211
JAHJAM000000000	SAMN19297983	Modern_marine.mb.212
JAHJAN000000000	SAMN19297984	Modern_marine.mb.213
JAHJAO000000000	SAMN19297985	Modern_marine.mb.214
JAHJAP000000000	SAMN19297986	Modern_marine.mb.217
JAHJAQ000000000	SAMN19297987	Modern_marine.mb.22
JAHJAR000000000	SAMN19297988	Modern_marine.mb.222
JAHJAS000000000	SAMN19297989	Modern_marine.mb.223
JAHJAT000000000	SAMN19297990	Modern_marine.mb.226
JAHJAU000000000	SAMN19297991	Modern_marine.mb.227
JAHJAV000000000	SAMN19297992	Modern_marine.mb.228
JAHJAW000000000	SAMN19297993	Modern_marine.mb.23
JAHJAX000000000	SAMN19297994	Modern_marine.mb.230
JAHJAY000000000	SAMN19297995	Modern_marine.mb.231
JAHJAZ000000000	SAMN19297996	Modern_marine.mb.232
JAHJBA000000000	SAMN19297997	Modern_marine.mb.233
JAHJBB000000000	SAMN19297998	Modern_marine.mb.238
JAHJBC000000000	SAMN19297999	Modern_marine.mb.240
JAHJBD000000000	SAMN19298000	Modern_marine.mb.241
JAHJBE000000000	SAMN19298001	Modern_marine.mb.243
JAHJBF000000000	SAMN19298002	Modern_marine.mb.244
JAHJBG000000000	SAMN19298003	Modern_marine.mb.245
JAHJBH000000000	SAMN19298004	Modern_marine.mb.246
JAHJBI000000000	SAMN19298005	Modern_marine.mb.25
JAHJBJ000000000	SAMN19298006	Modern_marine.mb.251
JAHJBK000000000	SAMN19298007	Modern_marine.mb.252
JAHJBL000000000	SAMN19298008	Modern_marine.mb.253
JAHJBM000000000	SAMN19298009	Modern_marine.mb.254
JAHJBN000000000	SAMN19298010	Modern_marine.mb.255
JAHJBO000000000	SAMN19298011	Modern_marine.mb.26
JAHJBP000000000	SAMN19298012	Modern_marine.mb.260
JAHJBQ000000000	SAMN19298013	Modern_marine.mb.261
JAHJBR000000000	SAMN19298014	Modern_marine.mb.268
JAHJBS000000000	SAMN19298015	Modern_marine.mb.269
JAHJBT000000000	SAMN19298016	Modern_marine.mb.27
JAHJBU000000000	SAMN19298017	Modern_marine.mb.272
JAHJBV000000000	SAMN19298018	Modern_marine.mb.275
JAHJBW000000000	SAMN19298019	Modern_marine.mb.277
JAHJBX000000000	SAMN19298020	Modern_marine.mb.278
JAHJBY000000000	SAMN19298021	Modern_marine.mb.279
JAHJBZ000000000	SAMN19298022	Modern_marine.mb.280
JAHJCA000000000	SAMN19298023	Modern_marine.mb.283
JAHJCB000000000	SAMN19298024	Modern_marine.mb.284
JAHJCC000000000	SAMN19298025	Modern_marine.mb.285
JAHJCD000000000	SAMN19298026	Modern_marine.mb.286
JAHJCE000000000	SAMN19298027	Modern_marine.mb.290
JAHJCF000000000	SAMN19298028	Modern_marine.mb.295
JAHJCG000000000	SAMN19298029	Modern_marine.mb.297
JAHJCH000000000	SAMN19298030	Modern_marine.mb.298
JAHJCI000000000	SAMN19298031	Modern_marine.mb.30
JAHJCJ000000000	SAMN19298032	Modern_marine.mb.300
JAHJCK000000000	SAMN19298033	Modern_marine.mb.301
JAHJCL000000000	SAMN19298034	Modern_marine.mb.304
JAHJCM000000000	SAMN19298035	Modern_marine.mb.305
JAHJCN000000000	SAMN19298036	Modern_marine.mb.308
JAHJCO000000000	SAMN19298037	Modern_marine.mb.309
JAHJCP000000000	SAMN19298038	Modern_marine.mb.31
JAHJCQ000000000	SAMN19298039	Modern_marine.mb.310
JAHJCR000000000	SAMN19298040	Modern_marine.mb.316
JAHJCS000000000	SAMN19298041	Modern_marine.mb.317
JAHJCT000000000	SAMN19298042	Modern_marine.mb.318
JAHJCU000000000	SAMN19298043	Modern_marine.mb.319
JAHJCV000000000	SAMN19298044	Modern_marine.mb.32
JAHJCW000000000	SAMN19298045	Modern_marine.mb.320
JAHJCX000000000	SAMN19298046	Modern_marine.mb.322
JAHJCY000000000	SAMN19298047	Modern_marine.mb.323
JAHJCZ000000000	SAMN19298048	Modern_marine.mb.324
JAHJDA000000000	SAMN19298049	Modern_marine.mb.325
JAHJDB000000000	SAMN19298050	Modern_marine.mb.327
JAHJDC000000000	SAMN19298051	Modern_marine.mb.328
JAHJDD000000000	SAMN19298052	Modern_marine.mb.34
JAHJDE000000000	SAMN19298053	Modern_marine.mb.35
JAHJDF000000000	SAMN19298054	Modern_marine.mb.36
JAHJDG000000000	SAMN19298055	Modern_marine.mb.39
JAHJDH000000000	SAMN19298056	Modern_marine.mb.41
JAHJDI000000000	SAMN19298057	Modern_marine.mb.42
JAHJDJ000000000	SAMN19298058	Modern_marine.mb.49
JAHJDK000000000	SAMN19298059	Modern_marine.mb.57
JAHJDL000000000	SAMN19298060	Modern_marine.mb.58
JAHJDM000000000	SAMN19298061	Modern_marine.mb.60
JAHJDN000000000	SAMN19298062	Modern_marine.mb.61
JAHJDO000000000	SAMN19298063	Modern_marine.mb.62
JAHJDP000000000	SAMN19298064	Modern_marine.mb.64
JAHJDQ000000000	SAMN19298065	Modern_marine.mb.67
JAHJDR000000000	SAMN19298066	Modern_marine.mb.68
JAHJDS000000000	SAMN19298067	Modern_marine.mb.69
JAHJDT000000000	SAMN19298068	Modern_marine.mb.72
JAHJDU000000000	SAMN19298069	Modern_marine.mb.74
JAHJDV000000000	SAMN19298070	Modern_marine.mb.86
JAHJDW000000000	SAMN19298071	Modern_marine.mb.87
JAHJDX000000000	SAMN19298072	Modern_marine.mb.89
JAHJDY000000000	SAMN19298073	Modern_marine.mb.92
JAHJDZ000000000	SAMN19298074	Modern_marine.mb.97
JAHJEA000000000	SAMN19298075	Modern_marine_glass_biofilm.mb.103
JAHJEB000000000	SAMN19298076	Modern_marine_glass_biofilm.mb.104
JAHJEC000000000	SAMN19298077	Modern_marine_glass_biofilm.mb.105
JAHJED000000000	SAMN19298078	Modern_marine_glass_biofilm.mb.11
JAHJEE000000000	SAMN19298079	Modern_marine_glass_biofilm.mb.114
JAHJEF000000000	SAMN19298080	Modern_marine_glass_biofilm.mb.116
JAHJEG000000000	SAMN19298081	Modern_marine_glass_biofilm.mb.119
JAHJEH000000000	SAMN19298082	Modern_marine_glass_biofilm.mb.120
JAHJEI000000000	SAMN19298083	Modern_marine_glass_biofilm.mb.122
JAHJEJ000000000	SAMN19298084	Modern_marine_glass_biofilm.mb.124
JAHJEK000000000	SAMN19298085	Modern_marine_glass_biofilm.mb.125
JAHJEL000000000	SAMN19298086	Modern_marine_glass_biofilm.mb.127
JAHJEM000000000	SAMN19298087	Modern_marine_glass_biofilm.mb.128
JAHJEN000000000	SAMN19298088	Modern_marine_glass_biofilm.mb.129
JAHJEO000000000	SAMN19298089	Modern_marine_glass_biofilm.mb.13
JAHJEP000000000	SAMN19298090	Modern_marine_glass_biofilm.mb.130
JAHJEQ000000000	SAMN19298091	Modern_marine_glass_biofilm.mb.132
JAHJER000000000	SAMN19298092	Modern_marine_glass_biofilm.mb.136
JAHJES000000000	SAMN19298093	Modern_marine_glass_biofilm.mb.137
JAHJET000000000	SAMN19298094	Modern_marine_glass_biofilm.mb.139
JAHJEU000000000	SAMN19298095	Modern_marine_glass_biofilm.mb.14
JAHJEV000000000	SAMN19298096	Modern_marine_glass_biofilm.mb.140
JAHJEW000000000	SAMN19298097	Modern_marine_glass_biofilm.mb.143
JAHJEX000000000	SAMN19298098	Modern_marine_glass_biofilm.mb.144
JAHJEY000000000	SAMN19298099	Modern_marine_glass_biofilm.mb.145
JAHJEZ000000000	SAMN19298100	Modern_marine_glass_biofilm.mb.147
JAHJFA000000000	SAMN19298101	Modern_marine_glass_biofilm.mb.151
JAHJFB000000000	SAMN19298102	Modern_marine_glass_biofilm.mb.152
JAHJFC000000000	SAMN19298103	Modern_marine_glass_biofilm.mb.155
JAHJFD000000000	SAMN19298104	Modern_marine_glass_biofilm.mb.158
JAHJFE000000000	SAMN19298105	Modern_marine_glass_biofilm.mb.159
JAHJFF000000000	SAMN19298106	Modern_marine_glass_biofilm.mb.162
JAHJFG000000000	SAMN19298107	Modern_marine_glass_biofilm.mb.17
JAHJFH000000000	SAMN19298108	Modern_marine_glass_biofilm.mb.18
JAHJFI000000000	SAMN19298109	Modern_marine_glass_biofilm.mb.19
JAHJFJ000000000	SAMN19298110	Modern_marine_glass_biofilm.mb.2
JAHJFK000000000	SAMN19298111	Modern_marine_glass_biofilm.mb.21
JAHJFL000000000	SAMN19298112	Modern_marine_glass_biofilm.mb.22
JAHJFM000000000	SAMN19298113	Modern_marine_glass_biofilm.mb.23
JAHJFN000000000	SAMN19298114	Modern_marine_glass_biofilm.mb.25
JAHJFO000000000	SAMN19298115	Modern_marine_glass_biofilm.mb.28
JAHJFP000000000	SAMN19298116	Modern_marine_glass_biofilm.mb.29
JAHJFQ000000000	SAMN19298117	Modern_marine_glass_biofilm.mb.31
JAHJFR000000000	SAMN19298118	Modern_marine_glass_biofilm.mb.39
JAHJFS000000000	SAMN19298119	Modern_marine_glass_biofilm.mb.4
JAHJFT000000000	SAMN19298120	Modern_marine_glass_biofilm.mb.42
JAHJFU000000000	SAMN19298121	Modern_marine_glass_biofilm.mb.44
JAHJFV000000000	SAMN19298122	Modern_marine_glass_biofilm.mb.45
JAHJFW000000000	SAMN19298123	Modern_marine_glass_biofilm.mb.46
JAHJFX000000000	SAMN19298124	Modern_marine_glass_biofilm.mb.47
JAHJFY000000000	SAMN19298125	Modern_marine_glass_biofilm.mb.48
JAHJFZ000000000	SAMN19298126	Modern_marine_glass_biofilm.mb.49
JAHJGA000000000	SAMN19298127	Modern_marine_glass_biofilm.mb.5
JAHJGB000000000	SAMN19298128	Modern_marine_glass_biofilm.mb.50
JAHJGC000000000	SAMN19298129	Modern_marine_glass_biofilm.mb.54
JAHJGD000000000	SAMN19298130	Modern_marine_glass_biofilm.mb.56
JAHJGE000000000	SAMN19298131	Modern_marine_glass_biofilm.mb.58
JAHJGF000000000	SAMN19298132	Modern_marine_glass_biofilm.mb.59
JAHJGG000000000	SAMN19298133	Modern_marine_glass_biofilm.mb.63
JAHJGH000000000	SAMN19298134	Modern_marine_glass_biofilm.mb.64
JAHJGI000000000	SAMN19298135	Modern_marine_glass_biofilm.mb.66
JAHJGJ000000000	SAMN19298136	Modern_marine_glass_biofilm.mb.68
JAHJGK000000000	SAMN19298137	Modern_marine_glass_biofilm.mb.69
JAHJGL000000000	SAMN19298138	Modern_marine_glass_biofilm.mb.7
JAHJGM000000000	SAMN19298139	Modern_marine_glass_biofilm.mb.71
JAHJGN000000000	SAMN19298140	Modern_marine_glass_biofilm.mb.73
JAHJGO000000000	SAMN19298141	Modern_marine_glass_biofilm.mb.74
JAHJGP000000000	SAMN19298142	Modern_marine_glass_biofilm.mb.78
JAHJGQ000000000	SAMN19298143	Modern_marine_glass_biofilm.mb.79
JAHJGR000000000	SAMN19298144	Modern_marine_glass_biofilm.mb.8
JAHJGS000000000	SAMN19298145	Modern_marine_glass_biofilm.mb.80
JAHJGT000000000	SAMN19298146	Modern_marine_glass_biofilm.mb.81
JAHJGU000000000	SAMN19298147	Modern_marine_glass_biofilm.mb.82
JAHJGV000000000	SAMN19298148	Modern_marine_glass_biofilm.mb.84
JAHJGW000000000	SAMN19298149	Modern_marine_glass_biofilm.mb.86
JAHJGX000000000	SAMN19298150	Modern_marine_glass_biofilm.mb.88
JAHJGY000000000	SAMN19298151	Modern_marine_glass_biofilm.mb.91
JAHJGZ000000000	SAMN19298152	Modern_marine_glass_biofilm.mb.92
JAHJHA000000000	SAMN19298153	Modern_marine_glass_biofilm.mb.94
JAHJHB000000000	SAMN19298154	Modern_marine_glass_biofilm.mb.95
JAHJHC000000000	SAMN19298155	Modern_marine_glass_biofilm.mb.96
JAHJHD000000000	SAMN19298156	Modern_marine_glass_biofilm.mb.97
JAHJHE000000000	SAMN19298157	Modern_marine_glass_biofilm.mb.98
JAHJHF000000000	SAMN19298158	Modern_marine_glass_biofilm.mb.99
JAHJHG000000000	SAMN19298159	Modern_marine_planktonic.mb.16
JAHJHH000000000	SAMN19298160	Modern_marine_planktonic.mb.19
JAHJHI000000000	SAMN19298161	Modern_marine_planktonic.mb.20
JAHJHJ000000000	SAMN19298162	Modern_marine_planktonic.mb.25
JAHJHK000000000	SAMN19298163	Modern_marine_planktonic.mb.28
JAHJHL000000000	SAMN19298164	Modern_marine_planktonic.mb.29
JAHJHM000000000	SAMN19298165	Modern_marine_planktonic.mb.3
JAHJHN000000000	SAMN19298166	Modern_marine_planktonic.mb.33
JAHJHO000000000	SAMN19298167	Modern_marine_planktonic.mb.38
JAHJHP000000000	SAMN19298168	Modern_marine_planktonic.mb.39
JAHJHQ000000000	SAMN19298169	Modern_marine_planktonic.mb.4
JAHJHR000000000	SAMN19298170	Modern_marine_planktonic.mb.43
JAHJHS000000000	SAMN19298171	Modern_marine_planktonic.mb.47
JAHJHT000000000	SAMN19298172	Modern_marine_planktonic.mb.51
JAHJHU000000000	SAMN19298173	Modern_marine_planktonic.mb.52
JAHJHV000000000	SAMN19298174	Modern_marine_planktonic.mb.55
JAHJHW000000000	SAMN19298175	Modern_marine_planktonic.mb.58
JAHJHX000000000	SAMN19298176	Modern_marine_planktonic.mb.59
JAHJHY000000000	SAMN19298177	Modern_marine_planktonic.mb.6
JAHJHZ000000000	SAMN19298178	Modern_marine_planktonic.mb.61
JAHJIA000000000	SAMN19298179	Modern_marine_planktonic.mb.65
JAHJIB000000000	SAMN19298180	Modern_marine_planktonic.mb.66
JAHJIC000000000	SAMN19298181	Modern_marine_planktonic.mb.7
JAHJID000000000	SAMN19298182	Modern_marine_planktonic.mb.71
JAHJIE000000000	SAMN19298183	Modern_marine_planktonic.mb.72
JAHJIF000000000	SAMN19298184	Modern_marine_planktonic.mb.73
JAHJIG000000000	SAMN19298185	Modern_marine_planktonic.mb.75
JAHJIH000000000	SAMN19298186	Modern_marine_planktonic.mb.77
JAHJII000000000	SAMN19298187	Modern_marine_planktonic.mb.85
JAHJIJ000000000	SAMN19298188	Modern_marine_planktonic.mb.88
JAHJIK000000000	SAMN19298189	Modern_marine_planktonic.mb.9
JAHJIL000000000	SAMN19298190	Modern_marine_rock_biofilm.mb.10
JAHJIM000000000	SAMN19298191	Modern_marine_rock_biofilm.mb.100
JAHJIN000000000	SAMN19298192	Modern_marine_rock_biofilm.mb.101
JAHJIO000000000	SAMN19298193	Modern_marine_rock_biofilm.mb.104
JAHJIP000000000	SAMN19298194	Modern_marine_rock_biofilm.mb.105
JAHJIQ000000000	SAMN19298195	Modern_marine_rock_biofilm.mb.107
JAHJIR000000000	SAMN19298196	Modern_marine_rock_biofilm.mb.109
JAHJIS000000000	SAMN19298197	Modern_marine_rock_biofilm.mb.11
JAHJIT000000000	SAMN19298198	Modern_marine_rock_biofilm.mb.110
JAHJIU000000000	SAMN19298199	Modern_marine_rock_biofilm.mb.111
JAHJIV000000000	SAMN19298200	Modern_marine_rock_biofilm.mb.115
JAHJIW000000000	SAMN19298201	Modern_marine_rock_biofilm.mb.116
JAHJIX000000000	SAMN19298202	Modern_marine_rock_biofilm.mb.118
JAHJIY000000000	SAMN19298203	Modern_marine_rock_biofilm.mb.12
JAHJIZ000000000	SAMN19298204	Modern_marine_rock_biofilm.mb.14
JAHJJA000000000	SAMN19298205	Modern_marine_rock_biofilm.mb.15
JAHJJB000000000	SAMN19298206	Modern_marine_rock_biofilm.mb.18
JAHJJC000000000	SAMN19298207	Modern_marine_rock_biofilm.mb.19
JAHJJD000000000	SAMN19298208	Modern_marine_rock_biofilm.mb.20
JAHJJE000000000	SAMN19298209	Modern_marine_rock_biofilm.mb.21
JAHJJF000000000	SAMN19298210	Modern_marine_rock_biofilm.mb.23
JAHJJG000000000	SAMN19298211	Modern_marine_rock_biofilm.mb.25
JAHJJH000000000	SAMN19298212	Modern_marine_rock_biofilm.mb.29
JAHJJI000000000	SAMN19298213	Modern_marine_rock_biofilm.mb.30
JAHJJJ000000000	SAMN19298214	Modern_marine_rock_biofilm.mb.32
JAHJJK000000000	SAMN19298215	Modern_marine_rock_biofilm.mb.33
JAHJJL000000000	SAMN19298216	Modern_marine_rock_biofilm.mb.36
JAHJJM000000000	SAMN19298217	Modern_marine_rock_biofilm.mb.38
JAHJJN000000000	SAMN19298218	Modern_marine_rock_biofilm.mb.4
JAHJJO000000000	SAMN19298219	Modern_marine_rock_biofilm.mb.41
JAHJJP000000000	SAMN19298220	Modern_marine_rock_biofilm.mb.42
JAHJJQ000000000	SAMN19298221	Modern_marine_rock_biofilm.mb.43
JAHJJR000000000	SAMN19298222	Modern_marine_rock_biofilm.mb.44
JAHJJS000000000	SAMN19298223	Modern_marine_rock_biofilm.mb.45
JAHJJT000000000	SAMN19298224	Modern_marine_rock_biofilm.mb.46
JAHJJU000000000	SAMN19298225	Modern_marine_rock_biofilm.mb.51
JAHJJV000000000	SAMN19298226	Modern_marine_rock_biofilm.mb.52
JAHJJW000000000	SAMN19298227	Modern_marine_rock_biofilm.mb.53
JAHJJX000000000	SAMN19298228	Modern_marine_rock_biofilm.mb.55
JAHJJY000000000	SAMN19298229	Modern_marine_rock_biofilm.mb.57
JAHJJZ000000000	SAMN19298230	Modern_marine_rock_biofilm.mb.60
JAHJKA000000000	SAMN19298231	Modern_marine_rock_biofilm.mb.62
JAHJKB000000000	SAMN19298232	Modern_marine_rock_biofilm.mb.63
JAHJKC000000000	SAMN19298233	Modern_marine_rock_biofilm.mb.64
JAHJKD000000000	SAMN19298234	Modern_marine_rock_biofilm.mb.65
JAHJKE000000000	SAMN19298235	Modern_marine_rock_biofilm.mb.68
JAHJKF000000000	SAMN19298236	Modern_marine_rock_biofilm.mb.7
JAHJKG000000000	SAMN19298237	Modern_marine_rock_biofilm.mb.70
JAHJKH000000000	SAMN19298238	Modern_marine_rock_biofilm.mb.71
JAHJKI000000000	SAMN19298239	Modern_marine_rock_biofilm.mb.72
JAHJKJ000000000	SAMN19298240	Modern_marine_rock_biofilm.mb.74
JAHJKK000000000	SAMN19298241	Modern_marine_rock_biofilm.mb.75
JAHJKL000000000	SAMN19298242	Modern_marine_rock_biofilm.mb.81
JAHJKM000000000	SAMN19298243	Modern_marine_rock_biofilm.mb.82
JAHJKN000000000	SAMN19298244	Modern_marine_rock_biofilm.mb.83
JAHJKO000000000	SAMN19298245	Modern_marine_rock_biofilm.mb.84
JAHJKP000000000	SAMN19298246	Modern_marine_rock_biofilm.mb.87
JAHJKQ000000000	SAMN19298247	Modern_marine_rock_biofilm.mb.88
JAHJKR000000000	SAMN19298248	Modern_marine_rock_biofilm.mb.89
JAHJKS000000000	SAMN19298249	Modern_marine_rock_biofilm.mb.96
JAHJKT000000000	SAMN19298250	Modern_marine_rock_biofilm.mb.97
JAHJKU000000000	SAMN19298251	Old_saline.mb.101
JAHJKV000000000	SAMN19298252	Old_saline.mb.102
JAHJKW000000000	SAMN19298253	Old_saline.mb.104
JAHJKX000000000	SAMN19298254	Old_saline.mb.106
JAHJKY000000000	SAMN19298255	Old_saline.mb.11
JAHJKZ000000000	SAMN19298256	Old_saline.mb.111
JAHJLA000000000	SAMN19298257	Old_saline.mb.114
JAHJLB000000000	SAMN19298258	Old_saline.mb.115
JAHJLC000000000	SAMN19298259	Old_saline.mb.116
JAHJLD000000000	SAMN19298260	Old_saline.mb.12
JAHJLE000000000	SAMN19298261	Old_saline.mb.123
JAHJLF000000000	SAMN19298262	Old_saline.mb.124
JAHJLG000000000	SAMN19298263	Old_saline.mb.125
JAHJLH000000000	SAMN19298264	Old_saline.mb.127
JAHJLI000000000	SAMN19298265	Old_saline.mb.128
JAHJLJ000000000	SAMN19298266	Old_saline.mb.13
JAHJLK000000000	SAMN19298267	Old_saline.mb.133
JAHJLL000000000	SAMN19298268	Old_saline.mb.134
JAHJLM000000000	SAMN19298269	Old_saline.mb.137
JAHJLN000000000	SAMN19298270	Old_saline.mb.139
JAHJLO000000000	SAMN19298271	Old_saline.mb.14
JAHJLP000000000	SAMN19298272	Old_saline.mb.145
JAHJLQ000000000	SAMN19298273	Old_saline.mb.146
JAHJLR000000000	SAMN19298274	Old_saline.mb.149
JAHJLS000000000	SAMN19298275	Old_saline.mb.15
JAHJLT000000000	SAMN19298276	Old_saline.mb.151
JAHJLU000000000	SAMN19298277	Old_saline.mb.159
JAHJLV000000000	SAMN19298278	Old_saline.mb.16
JAHJLW000000000	SAMN19298279	Old_saline.mb.163
JAHJLX000000000	SAMN19298280	Old_saline.mb.167
JAHJLY000000000	SAMN19298281	Old_saline.mb.169
JAHJLZ000000000	SAMN19298282	Old_saline.mb.173
JAHJMA000000000	SAMN19298283	Old_saline.mb.18
JAHJMB000000000	SAMN19298284	Old_saline.mb.19
JAHJMC000000000	SAMN19298285	Old_saline.mb.20
JAHJMD000000000	SAMN19298286	Old_saline.mb.23
JAHJME000000000	SAMN19298287	Old_saline.mb.25
JAHJMF000000000	SAMN19298288	Old_saline.mb.26
JAHJMG000000000	SAMN19298289	Old_saline.mb.27
JAHJMH000000000	SAMN19298290	Old_saline.mb.30
JAHJMI000000000	SAMN19298291	Old_saline.mb.31
JAHJMJ000000000	SAMN19298292	Old_saline.mb.33
JAHJMK000000000	SAMN19298293	Old_saline.mb.34
JAHJML000000000	SAMN19298294	Old_saline.mb.35
JAHJMM000000000	SAMN19298295	Old_saline.mb.38
JAHJMN000000000	SAMN19298296	Old_saline.mb.39
JAHJMO000000000	SAMN19298297	Old_saline.mb.45
JAHJMP000000000	SAMN19298298	Old_saline.mb.48
JAHJMQ000000000	SAMN19298299	Old_saline.mb.50
JAHJMR000000000	SAMN19298300	Old_saline.mb.59
JAHJMS000000000	SAMN19298301	Old_saline.mb.60
JAHJMT000000000	SAMN19298302	Old_saline.mb.64
JAHJMU000000000	SAMN19298303	Old_saline.mb.67
JAHJMV000000000	SAMN19298304	Old_saline.mb.68
JAHJMW000000000	SAMN19298305	Old_saline.mb.70
JAHJMX000000000	SAMN19298306	Old_saline.mb.71
JAHJMY000000000	SAMN19298307	Old_saline.mb.74
JAHJMZ000000000	SAMN19298308	Old_saline.mb.77
JAHJNA000000000	SAMN19298309	Old_saline.mb.8
JAHJNB000000000	SAMN19298310	Old_saline.mb.81
JAHJNC000000000	SAMN19298311	Old_saline.mb.82
JAHJND000000000	SAMN19298312	Old_saline.mb.86
JAHJNE000000000	SAMN19298313	Old_saline.mb.89
JAHJNF000000000	SAMN19298314	Old_saline.mb.91
JAHJNG000000000	SAMN19298315	Old_saline.mb.93
JAHJNH000000000	SAMN19298316	Old_saline.mb.98
JAHJNI000000000	SAMN19298317	Old_saline_glass_biofilm.mb.1
JAHJNJ000000000	SAMN19298318	Old_saline_glass_biofilm.mb.10
JAHJNK000000000	SAMN19298319	Old_saline_glass_biofilm.mb.12
JAHJNL000000000	SAMN19298320	Old_saline_glass_biofilm.mb.15
JAHJNM000000000	SAMN19298321	Old_saline_glass_biofilm.mb.2
JAHJNN000000000	SAMN19298322	Old_saline_glass_biofilm.mb.4
JAHJNO000000000	SAMN19298323	Old_saline_glass_biofilm.mb.5
JAHJNP000000000	SAMN19298324	Old_saline_glass_biofilm.mb.6
JAHJNQ000000000	SAMN19298325	Old_saline_glass_biofilm.mb.9
JAHJNR000000000	SAMN19298326	Old_saline_planktonic.mb.1
JAHJNS000000000	SAMN19298327	Old_saline_planktonic.mb.100
JAHJNT000000000	SAMN19298328	Old_saline_planktonic.mb.104
JAHJNU000000000	SAMN19298329	Old_saline_planktonic.mb.109
JAHJNV000000000	SAMN19298330	Old_saline_planktonic.mb.111
JAHJNW000000000	SAMN19298331	Old_saline_planktonic.mb.112
JAHJNX000000000	SAMN19298332	Old_saline_planktonic.mb.113
JAHJNY000000000	SAMN19298333	Old_saline_planktonic.mb.117
JAHJNZ000000000	SAMN19298334	Old_saline_planktonic.mb.119
JAHJOA000000000	SAMN19298335	Old_saline_planktonic.mb.12
JAHJOB000000000	SAMN19298336	Old_saline_planktonic.mb.122
JAHJOC000000000	SAMN19298337	Old_saline_planktonic.mb.124
JAHJOD000000000	SAMN19298338	Old_saline_planktonic.mb.128
JAHJOE000000000	SAMN19298339	Old_saline_planktonic.mb.13
JAHJOF000000000	SAMN19298340	Old_saline_planktonic.mb.14
JAHJOG000000000	SAMN19298341	Old_saline_planktonic.mb.16
JAHJOH000000000	SAMN19298342	Old_saline_planktonic.mb.2
JAHJOI000000000	SAMN19298343	Old_saline_planktonic.mb.21
JAHJOJ000000000	SAMN19298344	Old_saline_planktonic.mb.22
JAHJOK000000000	SAMN19298345	Old_saline_planktonic.mb.28
JAHJOL000000000	SAMN19298346	Old_saline_planktonic.mb.29
JAHJOM000000000	SAMN19298347	Old_saline_planktonic.mb.3
JAHJON000000000	SAMN19298348	Old_saline_planktonic.mb.30
JAHJOO000000000	SAMN19298349	Old_saline_planktonic.mb.31
JAHJOP000000000	SAMN19298350	Old_saline_planktonic.mb.34
JAHJOQ000000000	SAMN19298351	Old_saline_planktonic.mb.35
JAHJOR000000000	SAMN19298352	Old_saline_planktonic.mb.39
JAHJOS000000000	SAMN19298353	Old_saline_planktonic.mb.4
JAHJOT000000000	SAMN19298354	Old_saline_planktonic.mb.40
JAHJOU000000000	SAMN19298355	Old_saline_planktonic.mb.41
JAHJOV000000000	SAMN19298356	Old_saline_planktonic.mb.43
JAHJOW000000000	SAMN19298357	Old_saline_planktonic.mb.45
JAHJOX000000000	SAMN19298358	Old_saline_planktonic.mb.46
JAHJOY000000000	SAMN19298359	Old_saline_planktonic.mb.52
JAHJOZ000000000	SAMN19298360	Old_saline_planktonic.mb.53
JAHJPA000000000	SAMN19298361	Old_saline_planktonic.mb.57
JAHJPB000000000	SAMN19298362	Old_saline_planktonic.mb.58
JAHJPC000000000	SAMN19298363	Old_saline_planktonic.mb.69
JAHJPD000000000	SAMN19298364	Old_saline_planktonic.mb.7
JAHJPE000000000	SAMN19298365	Old_saline_planktonic.mb.70
JAHJPF000000000	SAMN19298366	Old_saline_planktonic.mb.72
JAHJPG000000000	SAMN19298367	Old_saline_planktonic.mb.73
JAHJPH000000000	SAMN19298368	Old_saline_planktonic.mb.75
JAHJPI000000000	SAMN19298369	Old_saline_planktonic.mb.76
JAHJPJ000000000	SAMN19298370	Old_saline_planktonic.mb.78
JAHJPK000000000	SAMN19298371	Old_saline_planktonic.mb.84
JAHJPL000000000	SAMN19298372	Old_saline_planktonic.mb.85
JAHJPM000000000	SAMN19298373	Old_saline_planktonic.mb.87
JAHJPN000000000	SAMN19298374	Old_saline_planktonic.mb.89
JAHJPO000000000	SAMN19298375	Old_saline_planktonic.mb.9
JAHJPP000000000	SAMN19298376	Old_saline_planktonic.mb.91
JAHJPQ000000000	SAMN19298377	Old_saline_planktonic.mb.93
JAHJPR000000000	SAMN19298378	Old_saline_planktonic.mb.95
JAHJPS000000000	SAMN19298379	Old_saline_planktonic.mb.97
JAHJPT000000000	SAMN19298380	Old_saline_planktonic.mb.98
JAHJPU000000000	SAMN19298381	Old_saline_rock_biofilm.mb.1
JAHJPV000000000	SAMN19298382	Old_saline_rock_biofilm.mb.10
JAHJPW000000000	SAMN19298383	Old_saline_rock_biofilm.mb.11
JAHJPX000000000	SAMN19298384	Old_saline_rock_biofilm.mb.15
JAHJPY000000000	SAMN19298385	Old_saline_rock_biofilm.mb.16
JAHJPZ000000000	SAMN19298386	Old_saline_rock_biofilm.mb.17
JAHJQA000000000	SAMN19298387	Old_saline_rock_biofilm.mb.18
JAHJQB000000000	SAMN19298388	Old_saline_rock_biofilm.mb.2
JAHJQC000000000	SAMN19298389	Old_saline_rock_biofilm.mb.24
JAHJQD000000000	SAMN19298390	Old_saline_rock_biofilm.mb.26
JAHJQE000000000	SAMN19298391	Old_saline_rock_biofilm.mb.6
JAHJQF000000000	SAMN19298392	OS_PC_MetaG.mb.1
JAHJQG000000000	SAMN19298393	OS_PC_MetaG.mb.100
JAHJQH000000000	SAMN19298394	OS_PC_MetaG.mb.102
JAHJQI000000000	SAMN19298395	OS_PC_MetaG.mb.104
JAHJQJ000000000	SAMN19298396	OS_PC_MetaG.mb.105
JAHJQK000000000	SAMN19298397	OS_PC_MetaG.mb.106
JAHJQL000000000	SAMN19298398	OS_PC_MetaG.mb.107
JAHJQM000000000	SAMN19298399	OS_PC_MetaG.mb.108
JAHJQN000000000	SAMN19298400	OS_PC_MetaG.mb.109
JAHJQO000000000	SAMN19298401	OS_PC_MetaG.mb.11
JAHJQP000000000	SAMN19298402	OS_PC_MetaG.mb.110
JAHJQQ000000000	SAMN19298403	OS_PC_MetaG.mb.114
JAHJQR000000000	SAMN19298404	OS_PC_MetaG.mb.115
JAHJQS000000000	SAMN19298405	OS_PC_MetaG.mb.117
JAHJQT000000000	SAMN19298406	OS_PC_MetaG.mb.118
JAHJQU000000000	SAMN19298407	OS_PC_MetaG.mb.119
JAHJQV000000000	SAMN19298408	OS_PC_MetaG.mb.12
JAHJQW000000000	SAMN19298409	OS_PC_MetaG.mb.120
JAHJQX000000000	SAMN19298410	OS_PC_MetaG.mb.121
JAHJQY000000000	SAMN19298411	OS_PC_MetaG.mb.122
JAHJQZ000000000	SAMN19298412	OS_PC_MetaG.mb.125
JAHJRA000000000	SAMN19298527	OS_PC_MetaG.mb.126
JAHJRB000000000	SAMN19298528	OS_PC_MetaG.mb.127
JAHJRC000000000	SAMN19298529	OS_PC_MetaG.mb.128
JAHJRD000000000	SAMN19298530	OS_PC_MetaG.mb.129
JAHJRE000000000	SAMN19298531	OS_PC_MetaG.mb.13
JAHJRF000000000	SAMN19298532	OS_PC_MetaG.mb.131
JAHJRG000000000	SAMN19298533	OS_PC_MetaG.mb.132
JAHJRH000000000	SAMN19298534	OS_PC_MetaG.mb.139
JAHJRI000000000	SAMN19298535	OS_PC_MetaG.mb.142
JAHJRJ000000000	SAMN19298536	OS_PC_MetaG.mb.146
JAHJRK000000000	SAMN19298537	OS_PC_MetaG.mb.148
JAHJRL000000000	SAMN19298538	OS_PC_MetaG.mb.15
JAHJRM000000000	SAMN19298539	OS_PC_MetaG.mb.152
JAHJRN000000000	SAMN19298540	OS_PC_MetaG.mb.153
JAHJRO000000000	SAMN19298541	OS_PC_MetaG.mb.154
JAHJRP000000000	SAMN19298542	OS_PC_MetaG.mb.156
JAHJRQ000000000	SAMN19298543	OS_PC_MetaG.mb.157
JAHJRR000000000	SAMN19298544	OS_PC_MetaG.mb.16
JAHJRS000000000	SAMN19298545	OS_PC_MetaG.mb.161
JAHJRT000000000	SAMN19298546	OS_PC_MetaG.mb.163
JAHJRU000000000	SAMN19298547	OS_PC_MetaG.mb.164
JAHJRV000000000	SAMN19298548	OS_PC_MetaG.mb.166
JAHJRW000000000	SAMN19298549	OS_PC_MetaG.mb.169
JAHJRX000000000	SAMN19298550	OS_PC_MetaG.mb.171
JAHJRY000000000	SAMN19298551	OS_PC_MetaG.mb.173
JAHJRZ000000000	SAMN19298552	OS_PC_MetaG.mb.175
JAHJSA000000000	SAMN19298553	OS_PC_MetaG.mb.176
JAHJSB000000000	SAMN19298554	OS_PC_MetaG.mb.179
JAHJSC000000000	SAMN19298555	OS_PC_MetaG.mb.183
JAHJSD000000000	SAMN19298556	OS_PC_MetaG.mb.184
JAHJSE000000000	SAMN19298557	OS_PC_MetaG.mb.185
JAHJSF000000000	SAMN19298558	OS_PC_MetaG.mb.190
JAHJSG000000000	SAMN19298559	OS_PC_MetaG.mb.192
JAHJSH000000000	SAMN19298560	OS_PC_MetaG.mb.194
JAHJSI000000000	SAMN19298561	OS_PC_MetaG.mb.195
JAHJSJ000000000	SAMN19298562	OS_PC_MetaG.mb.198
JAHJSK000000000	SAMN19298563	OS_PC_MetaG.mb.199
JAHJSL000000000	SAMN19298564	OS_PC_MetaG.mb.2
JAHJSM000000000	SAMN19298565	OS_PC_MetaG.mb.20
JAHJSN000000000	SAMN19298566	OS_PC_MetaG.mb.200
JAHJSO000000000	SAMN19298567	OS_PC_MetaG.mb.21
JAHJSP000000000	SAMN19298568	OS_PC_MetaG.mb.22
JAHJSQ000000000	SAMN19298569	OS_PC_MetaG.mb.24
JAHJSR000000000	SAMN19298570	OS_PC_MetaG.mb.25
JAHJSS000000000	SAMN19298571	OS_PC_MetaG.mb.26
JAHJST000000000	SAMN19298572	OS_PC_MetaG.mb.27
JAHJSU000000000	SAMN19298573	OS_PC_MetaG.mb.28
JAHJSV000000000	SAMN19298574	OS_PC_MetaG.mb.29
JAHJSW000000000	SAMN19298575	OS_PC_MetaG.mb.31
JAHJSX000000000	SAMN19298576	OS_PC_MetaG.mb.32
JAHJSY000000000	SAMN19298577	OS_PC_MetaG.mb.33
JAHJSZ000000000	SAMN19298578	OS_PC_MetaG.mb.34
JAHJTA000000000	SAMN19298579	OS_PC_MetaG.mb.35
JAHJTB000000000	SAMN19298580	OS_PC_MetaG.mb.36
JAHJTC000000000	SAMN19298581	OS_PC_MetaG.mb.37
JAHJTD000000000	SAMN19298582	OS_PC_MetaG.mb.39
JAHJTE000000000	SAMN19298583	OS_PC_MetaG.mb.4
JAHJTF000000000	SAMN19298584	OS_PC_MetaG.mb.40
JAHJTG000000000	SAMN19298585	OS_PC_MetaG.mb.42
JAHJTH000000000	SAMN19298586	OS_PC_MetaG.mb.45
JAHJTI000000000	SAMN19298587	OS_PC_MetaG.mb.46
JAHJTJ000000000	SAMN19298588	OS_PC_MetaG.mb.47
JAHJTK000000000	SAMN19298589	OS_PC_MetaG.mb.50
JAHJTL000000000	SAMN19298590	OS_PC_MetaG.mb.51
JAHJTM000000000	SAMN19298591	OS_PC_MetaG.mb.53
JAHJTN000000000	SAMN19298592	OS_PC_MetaG.mb.54
JAHJTO000000000	SAMN19298593	OS_PC_MetaG.mb.56
JAHJTP000000000	SAMN19298594	OS_PC_MetaG.mb.58
JAHJTQ000000000	SAMN19298595	OS_PC_MetaG.mb.59
JAHJTR000000000	SAMN19298596	OS_PC_MetaG.mb.61
JAHJTS000000000	SAMN19298597	OS_PC_MetaG.mb.62
JAHJTT000000000	SAMN19298598	OS_PC_MetaG.mb.63
JAHJTU000000000	SAMN19298599	OS_PC_MetaG.mb.68
JAHJTV000000000	SAMN19298600	OS_PC_MetaG.mb.69
JAHJTW000000000	SAMN19298601	OS_PC_MetaG.mb.70
JAHJTX000000000	SAMN19298602	OS_PC_MetaG.mb.71
JAHJTY000000000	SAMN19298603	OS_PC_MetaG.mb.72
JAHJTZ000000000	SAMN19298604	OS_PC_MetaG.mb.75
JAHJUA000000000	SAMN19298605	OS_PC_MetaG.mb.77
JAHJUB000000000	SAMN19298606	OS_PC_MetaG.mb.78
JAHJUC000000000	SAMN19298607	OS_PC_MetaG.mb.80
JAHJUD000000000	SAMN19298608	OS_PC_MetaG.mb.82
JAHJUE000000000	SAMN19298609	OS_PC_MetaG.mb.9
JAHJUF000000000	SAMN19298610	OS_PC_MetaG.mb.90
JAHJUG000000000	SAMN19298611	OS_PC_MetaG.mb.95
JAHJUH000000000	SAMN19298612	OS_PC_MetaG.mb.97
JAHJUI000000000	SAMN19298613	OS_PC_MetaG.mb.99
JAHJUJ000000000	SAMN19298614	OS_PW_MetaG.mb.1
JAHJUK000000000	SAMN19298615	OS_PW_MetaG.mb.3
JAHJUL000000000	SAMN19298616	OSL_A.mb.1
JAHJUM000000000	SAMN19298617	OSL_A.mb.11
JAHJUN000000000	SAMN19298618	OSL_A.mb.13
JAHJUO000000000	SAMN19298619	OSL_A.mb.15
JAHJUP000000000	SAMN19298620	OSL_A.mb.17
JAHJUQ000000000	SAMN19298621	OSL_A.mb.18
JAHJUR000000000	SAMN19298622	OSL_A.mb.19
JAHJUS000000000	SAMN19298623	OSL_A.mb.20
JAHJUT000000000	SAMN19298624	OSL_A.mb.24
JAHJUU000000000	SAMN19298625	OSL_A.mb.27
JAHJUV000000000	SAMN19298626	OSL_A.mb.29
JAHJUW000000000	SAMN19298627	OSL_A.mb.3
JAHJUX000000000	SAMN19298628	OSL_A.mb.32
JAHJUY000000000	SAMN19298629	OSL_A.mb.33
JAHJUZ000000000	SAMN19298630	OSL_A.mb.35
JAHJVA000000000	SAMN19298631	OSL_A.mb.37
JAHJVB000000000	SAMN19298632	OSL_A.mb.39
JAHJVC000000000	SAMN19298633	OSL_A.mb.5
JAHJVD000000000	SAMN19298634	OSL_A.mb.9
JAHJVE000000000	SAMN19298635	OSL_B.mb.10
JAHJVF000000000	SAMN19298636	OSL_B.mb.4
JAHJVG000000000	SAMN19298637	OSL_B.mb.5
JAHJVH000000000	SAMN19298638	OSL_B.mb.6
JAHJVI000000000	SAMN19298639	OSL_B.mb.8
JAHJVJ000000000	SAMN19298640	OSL_B.mb.9
JAHJVK000000000	SAMN19298641	OSS_A.mb.10
JAHJVL000000000	SAMN19298642	OSS_A.mb.12
JAHJVM000000000	SAMN19298643	OSS_A.mb.13
JAHJVN000000000	SAMN19298644	OSS_A.mb.20
JAHJVO000000000	SAMN19298645	OSS_A.mb.21
JAHJVP000000000	SAMN19298646	OSS_A.mb.22
JAHJVQ000000000	SAMN19298647	OSS_A.mb.27
JAHJVR000000000	SAMN19298648	OSS_A.mb.32
JAHJVS000000000	SAMN19298649	OSS_A.mb.34
JAHJVT000000000	SAMN19298650	OSS_A.mb.35
JAHJVU000000000	SAMN19298651	OSS_A.mb.36
JAHJVV000000000	SAMN19298652	OSS_A.mb.4
JAHJVW000000000	SAMN19298653	OSS_A.mb.40
JAHJVX000000000	SAMN19298654	OSS_A.mb.41
JAHJVY000000000	SAMN19298655	OSS_A.mb.46
JAHJVZ000000000	SAMN19298656	OSS_A.mb.48
JAHJWA000000000	SAMN19298657	OSS_A.mb.5
JAHJWB000000000	SAMN19298658	OSS_A.mb.6
JAHJWC000000000	SAMN19298659	OSS_A.mb.8
JAHJWD000000000	SAMN19298660	OSS_B.mb.18
JAHJWE000000000	SAMN19298661	OSS_B.mb.2
JAHJWF000000000	SAMN19298662	OSS_B.mb.20
JAHJWG000000000	SAMN19298663	OSS_B.mb.22
JAHJWH000000000	SAMN19298664	OSS_B.mb.24
JAHJWI000000000	SAMN19298665	OSS_B.mb.27
JAHJWJ000000000	SAMN19298666	OSS_B.mb.3
JAHJWK000000000	SAMN19298667	OSS_B.mb.30
JAHJWL000000000	SAMN19298668	OSS_B.mb.33
JAHJWM000000000	SAMN19298669	OSS_B.mb.34
JAHJWN000000000	SAMN19298670	OSS_B.mb.35
JAHJWO000000000	SAMN19298671	OSS_B.mb.36
JAHJWP000000000	SAMN19298672	OSS_B.mb.39
JAHJWQ000000000	SAMN19298673	OSS_B.mb.41
JAHJWR000000000	SAMN19298674	OSS_B.mb.43
JAHJWS000000000	SAMN19298675	OSS_B.mb.46
JAHJWT000000000	SAMN19298676	OSS_B.mb.47
JAHJWU000000000	SAMN19298677	OSS_B.mb.48
JAHJWV000000000	SAMN19298678	OSS_B.mb.49
JAHJWW000000000	SAMN19298679	OSS_B.mb.50
JAHJWX000000000	SAMN19298680	OSS_B.mb.53
JAHJWY000000000	SAMN19298681	OSS_B.mb.6
JAHJWZ000000000	SAMN19298682	OSS_B.mb.8
JAHJXA000000000	SAMN19298683	UML_A.mb.11
JAHJXB000000000	SAMN19298684	UML_A.mb.12
JAHJXC000000000	SAMN19298685	UML_A.mb.14
JAHJXD000000000	SAMN19298686	UML_A.mb.15
JAHJXE000000000	SAMN19298687	UML_A.mb.16
JAHJXF000000000	SAMN19298688	UML_A.mb.17
JAHJXG000000000	SAMN19298689	UML_A.mb.2
JAHJXH000000000	SAMN19298690	UML_A.mb.3
JAHJXI000000000	SAMN19298691	UML_A.mb.5
JAHJXJ000000000	SAMN19298692	UML_A.mb.8
JAHJXK000000000	SAMN19298693	UML_B.mb.1
JAHJXL000000000	SAMN19298694	UML_B.mb.11
JAHJXM000000000	SAMN19298695	UML_B.mb.14
JAHJXN000000000	SAMN19298696	UML_B.mb.16
JAHJXO000000000	SAMN19298697	UML_B.mb.17
JAHJXP000000000	SAMN19298698	UML_B.mb.18
JAHJXQ000000000	SAMN19298699	UML_B.mb.4
JAHJXR000000000	SAMN19298700	UML_B.mb.5
JAHJXS000000000	SAMN19298701	UML_B.mb.7
JAHJXT000000000	SAMN19298702	UML_B.mb.8
JAHJXU000000000	SAMN19298703	UMS_A.mb.12
JAHJXV000000000	SAMN19298704	UMS_A.mb.15
JAHJXW000000000	SAMN19298705	UMS_A.mb.16
JAHJXX000000000	SAMN19298706	UMS_A.mb.19
JAHJXY000000000	SAMN19298707	UMS_A.mb.20
JAHJXZ000000000	SAMN19298708	UMS_A.mb.22
JAHJYA000000000	SAMN19298709	UMS_A.mb.24
JAHJYB000000000	SAMN19298710	UMS_A.mb.26
JAHJYC000000000	SAMN19298711	UMS_A.mb.28
JAHJYD000000000	SAMN19298712	UMS_A.mb.29
JAHJYE000000000	SAMN19298713	UMS_A.mb.3
JAHJYF000000000	SAMN19298714	UMS_A.mb.38
JAHJYG000000000	SAMN19298715	UMS_A.mb.40
JAHJYH000000000	SAMN19298716	UMS_A.mb.41
JAHJYI000000000	SAMN19298717	UMS_A.mb.7
JAHJYJ000000000	SAMN19298718	UMS_A.mb.9
JAHJYK000000000	SAMN19298719	UMS_B.mb.11
JAHJYL000000000	SAMN19298720	UMS_B.mb.24
JAHJYM000000000	SAMN19298721	UMS_B.mb.26
JAHJYN000000000	SAMN19298722	UMS_B.mb.39
JAHJYO000000000	SAMN19298723	UMS_B.mb.4
JAHJYP000000000	SAMN19298724	UMS_B.mb.40
JAHJYQ000000000	SAMN19298725	UMS_B.mb.41
JAHJYR000000000	SAMN19298726	UMS_B.mb.43
JAHJYS000000000	SAMN19298727	UMS_B.mb.46
JAHJYT000000000	SAMN19298728	UMS_B.mb.47
JAHJYU000000000	SAMN19298729	UMS_B.mb.5
JAHJYV000000000	SAMN19298730	UMS_B.mb.52
JAHJYW000000000	SAMN19298731	UMS_B.mb.54
JAHJYX000000000	SAMN19298732	UMS_B.mb.55
JAHJYY000000000	SAMN19298733	UMS_B.mb.57
JAHJYZ000000000	SAMN19298734	UMS_B.mb.58
JAHJZA000000000	SAMN19298735	UMS_B.mb.59
JAHJZB000000000	SAMN19298736	UMS_B.mb.60
JAHJZC000000000	SAMN19298737	UMS_B.mb.61
JAHJZD000000000	SAMN19298738	Undefined_mixed_planktonic.mb.1
JAHJZE000000000	SAMN19298739	Undefined_mixed_planktonic.mb.101
JAHJZF000000000	SAMN19298740	Undefined_mixed_planktonic.mb.104
JAHJZG000000000	SAMN19298741	Undefined_mixed_planktonic.mb.106
JAHJZH000000000	SAMN19298742	Undefined_mixed_planktonic.mb.109
JAHJZI000000000	SAMN19298743	Undefined_mixed_planktonic.mb.110
JAHJZJ000000000	SAMN19298744	Undefined_mixed_planktonic.mb.111
JAHJZK000000000	SAMN19298745	Undefined_mixed_planktonic.mb.112
JAHJZL000000000	SAMN19298746	Undefined_mixed_planktonic.mb.113
JAHJZM000000000	SAMN19298747	Undefined_mixed_planktonic.mb.115
JAHJZN000000000	SAMN19298748	Undefined_mixed_planktonic.mb.12
JAHJZO000000000	SAMN19298749	Undefined_mixed_planktonic.mb.121
JAHJZP000000000	SAMN19298750	Undefined_mixed_planktonic.mb.123
JAHJZQ000000000	SAMN19298751	Undefined_mixed_planktonic.mb.124
JAHJZR000000000	SAMN19298752	Undefined_mixed_planktonic.mb.129
JAHJZS000000000	SAMN19298753	Undefined_mixed_planktonic.mb.13
JAHJZT000000000	SAMN19298754	Undefined_mixed_planktonic.mb.130
JAHJZU000000000	SAMN19298755	Undefined_mixed_planktonic.mb.132
JAHJZV000000000	SAMN19298756	Undefined_mixed_planktonic.mb.133
JAHJZW000000000	SAMN19298757	Undefined_mixed_planktonic.mb.134
JAHJZX000000000	SAMN19298758	Undefined_mixed_planktonic.mb.135
JAHJZY000000000	SAMN19298759	Undefined_mixed_planktonic.mb.14
JAHJZZ000000000	SAMN19298760	Undefined_mixed_planktonic.mb.140
JAHKAA000000000	SAMN19298761	Undefined_mixed_planktonic.mb.148
JAHKAB000000000	SAMN19298762	Undefined_mixed_planktonic.mb.16
JAHKAC000000000	SAMN19298763	Undefined_mixed_planktonic.mb.17
JAHKAD000000000	SAMN19298764	Undefined_mixed_planktonic.mb.18
JAHKAE000000000	SAMN19298765	Undefined_mixed_planktonic.mb.19
JAHKAF000000000	SAMN19298766	Undefined_mixed_planktonic.mb.23
JAHKAG000000000	SAMN19298767	Undefined_mixed_planktonic.mb.24
JAHKAH000000000	SAMN19298768	Undefined_mixed_planktonic.mb.26
JAHKAI000000000	SAMN19298769	Undefined_mixed_planktonic.mb.32
JAHKAJ000000000	SAMN19298770	Undefined_mixed_planktonic.mb.33
JAHKAK000000000	SAMN19298771	Undefined_mixed_planktonic.mb.35
JAHKAL000000000	SAMN19298772	Undefined_mixed_planktonic.mb.4
JAHKAM000000000	SAMN19298773	Undefined_mixed_planktonic.mb.41
JAHKAN000000000	SAMN19298774	Undefined_mixed_planktonic.mb.42
JAHKAO000000000	SAMN19298775	Undefined_mixed_planktonic.mb.46
JAHKAP000000000	SAMN19298776	Undefined_mixed_planktonic.mb.47
JAHKAQ000000000	SAMN19298777	Undefined_mixed_planktonic.mb.48
JAHKAR000000000	SAMN19298778	Undefined_mixed_planktonic.mb.51
JAHKAS000000000	SAMN19298779	Undefined_mixed_planktonic.mb.53
JAHKAT000000000	SAMN19298780	Undefined_mixed_planktonic.mb.59
JAHKAU000000000	SAMN19298781	Undefined_mixed_planktonic.mb.62
JAHKAV000000000	SAMN19298782	Undefined_mixed_planktonic.mb.64
JAHKAW000000000	SAMN19298783	Undefined_mixed_planktonic.mb.65
JAHKAX000000000	SAMN19298784	Undefined_mixed_planktonic.mb.66
JAHKAY000000000	SAMN19298785	Undefined_mixed_planktonic.mb.71
JAHKAZ000000000	SAMN19298786	Undefined_mixed_planktonic.mb.79
JAHKBA000000000	SAMN19298787	Undefined_mixed_planktonic.mb.80
JAHKBB000000000	SAMN19298788	Undefined_mixed_planktonic.mb.81
JAHKBC000000000	SAMN19298789	Undefined_mixed_planktonic.mb.96
