# Supplementary material for: Energy efficiency and biological interactions define the core microbiome of deep oligotrophic groundwater
Source: Nat Commun. 2021 Jul 12;12:4253. doi: 10.1038/s41467-021-24549-z (PMC8275790; doi:10.1038/s41467-021-24549-z)
Supplement: Supplementary file 6 — Supplementary-Data3 [file 41467_2021_24549_MOESM6_ESM.xlsx]

## Sheet: rare-SAG-clusters
Cluster	MAG/SAG Id	GTDB Taxonomy	genome	Olkilouto	Aspo	origine	KR11_0.1_MetaG_1	KR11_Ju_1	KR11_N2_1	KR11_N3_1	KR11_S1_MetaG_1	KR11_S2_MetaG_1	KR11_S3_1	KR13_J_MetaG_1	KR13_Ju_1	KR13_N1_1	KR13_N2_1	KR13_S1_MetaG_1	KR13_S2_MetaG_1	KR13_S3_1	KR46_Ju_1	KR46_M_MetaG_1	KR46_S_MetaG_1	MMBG_1	MMBG_2	MMBR_1	MMBR_2	MML_A_1	MML_B_1	MMS_A_1	MMS_B_1	MMS_B_2	MM_PC_MetaG_1	MM_PW_MetaG_1	OSBG_1	OSBG_2	OSBR_1	OSBR_2	OSL_A_1	OSL_B_1	OSS_A_1	OSS_A_2	OSS_B_1	OS_PC_MetaG_1	OS_PW_MetaG_1	UML_A_1	UML_B_1	UMS_A_1	UMS_A_2
CLUSTER_121	3300022107	d__Bacteria;p__Nitrospirota;c__Thermodesulfovibrionia;o__Thermodesulfovibrionales;f__UBA6898;g__GWC2-42-7;s__	3300022107	0	0	0	0	0	0	0	0	0	0	0	0	0	0	0	0	0	0	0	0	0	0	0	0	0	0	0	0	0	0	0	0	0	0	0	0	0	0	0	0	0	0	0	0	0	0
CLUSTER_121	3300022113	d__Bacteria;p__Nitrospirota;c__Thermodesulfovibrionia;o__Thermodesulfovibrionales;f__UBA6898;g__GWC2-42-7;s__	3300022113	0	0	0	0	0	0	0	0	0	0	0	0	0	0	0	0	0	0	0	0	0	0	0	0	0	0	0	0	0	0	0	0	0	0	0	0	0	0	0	0	0	0	0	0	0	0
CLUSTER_202	2754412896	d__Bacteria;p__Bacteroidota;c__Ignavibacteria;o__SJA-28;f__B-1AR;g__;s__	2754412896	0	0	0	0	0	0	0	0	0	0	0	0	0	0	0	0	0	0	0	0	0	0	0	0	0	0	0	0	0	0	0	0	0	0	0	0	0	0	0	0	0	0	0	0	0	0
CLUSTER_202	3300022132	d__Bacteria;p__Bacteroidota;c__Ignavibacteria;o__SJA-28;f__B-1AR;g__;s__	3300022132	0	0	0	0	0	0	0	0	0	0	0	0	0	0	0	0	0	0	0	0	0	0	0	0	0	0	0	0	0	0	0	0	0	0	0	0	0	0	0	0	0	0	0	0	0	0
CLUSTER_322	1208238	d__Bacteria;p__Omnitrophota;c__koll11;o__UBA10015;f__;g__;s__	1208238	0	0	0	0	0	0	0	0	0	0	0	0	0	0	0	0	0	0	0	0	0	0	0	0	0	0	0	0	0	0	0	0	0	0	0	0	0	0	0	0	0	0	0	0	0	0
CLUSTER_324	2754412846	d__Bacteria;p__Proteobacteria;c__Gammaproteobacteria;o__Nevskiales;f__Nevskiaceae;g__;s__	2754412846	0	0	0	0	0	0	0	0	0	0	0	0	0	0	0	0	0	0	0	0	0	0	0	0	0	0	0	0	0	0	0	0	0	0	0	0	0	0	0	0	0	0	0	0	0	0
CLUSTER_327	2754412870	d__Bacteria;p__Chloroflexota;c__Dehalococcoidia;o__UBA7967;f__;g__;s__	2754412870	0	0	0	0	0	0	0	0	0	0	0	0	0	0	0	0	0	0	0	0	0	0	0	0	0	0	0	0	0	0	0	0	0	0	0	0	0	0	0	0	0	0	0	0	0	0
CLUSTER_328	2754412890	d__Bacteria;p__UBP1;c__PRR-12;o__;f__;g__;s__	2754412890	0	0	0	0	0	0	0	0	0	0	0	0	0	0	0	0	0	0	0	0	0	0	0	0	0	0	0	0	0	0	0	0	0	0	0	0	0	0	0	0	0	0	0	0	0	0
CLUSTER_331	2756170422	d__Bacteria;p__Desulfuromonadota;c__Desulfuromonadia;o__Desulfuromonadales;f__Desulfuromonadaceae_A;g__Desulfuromonas_D;s__	2756170422	0	0	0	0	0	0	0	0	0	0	0	0	0	0	0	0	0	0	0	0	0	0	0	0	0	0	0	0	0	0	0	0	0	0	0	0	0	0	0	0	0	0	0	0	0	0
CLUSTER_332	2756170436	d__Bacteria;p__Bacteroidota;c__Bacteroidia;o__Flavobacteriales;f__Flavobacteriaceae;g__Aequorivita;s__	2756170436	0	0	0	0	0	0	0	0	0	0	0	0	0	0	0	0	0	0	0	0	0	0	0	0	0	0	0	0	0	0	0	0	0	0	0	0	0	0	0	0	0	0	0	0	0	0
CLUSTER_333	2756170441	d__Bacteria;p__Patescibacteria;c__Microgenomatia;o__UBA1400;f__Collierbacteraceae;g__;s__	2756170441	0	0	0	0	0	0	0	0	0	0	0	0	0	0	0	0	0	0	0	0	0	0	0	0	0	0	0	0	0	0	0	0	0	0	0	0	0	0	0	0	0	0	0	0	0	0
CLUSTER_341	3300022124	d__Bacteria;p__Nitrospirota;c__Thermodesulfovibrionia;o__Thermodesulfovibrionales;f__UBA6898;g__GWC2-42-7;s__	3300022124	0	0	0	0	0	0	0	0	0	0	0	0	0	0	0	0	0	0	0	0	0	0	0	0	0	0	0	0	0	0	0	0	0	0	0	0	0	0	0	0	0	0	0	0	0	0
CLUSTER_344	3300022142	d__Bacteria;p__Bacteroidota;c__Bacteroidia;o__Bacteroidales;f__Prolixibacteraceae;g__;s__	3300022142	0	0	0	0	0	0	0	0	0	0	0	0	0	0	0	0	0	0	0	0	0	0	0	0	0	0	0	0	0	0	0	0	0	0	0	0	0	0	0	0	0	0	0	0	0	0
CLUSTER_575	SAG.0240B2d.S1	d__Bacteria;p__Chloroflexota;c__Dehalococcoidia;o__Dehalococcoidales;f__UBA2162;g__;s__	SAG.0240B2d.S1	0	0	0	0	0	0	0	0	0	0	0	0	0	0	0	0	0	0	0	0	0	0	0	0	0	0	0	0	0	0	0	0	0	0	0	0	0	0	0	0	0	0	0	0	0	0
CLUSTER_577	SAG.0272F5.S5	d__Bacteria;p__Chloroflexota;c__Dehalococcoidia;o__Dehalococcoidales;f__UBA2162;g__;s__	SAG.0272F5.S5	0	0	0	0	0	0	0	0	0	0	0	0	0	0	0	0	0	0	0	0	0	0	0	0	0	0	0	0	0	0	0	0	0	0	0	0	0	0	0	0	0	0	0	0	0	0
CLUSTER_9	2756170406	d__Bacteria;p__Proteobacteria;c__Alphaproteobacteria;o__Caulobacterales;f__Hyphomonadaceae;g__Hyphomonas;s__	2756170406	0	0	0	0	0	0	0	0	0	0	0	0	0	0	0	0	0	0	0	0	0	0	0	0	0	0	0	0	0	0	0	0	0	0	0	0	0	0	0	0	0	0	0	0	0	0
CLUSTER_9	3300021786	d__Bacteria;p__Proteobacteria;c__Alphaproteobacteria;o__Caulobacterales;f__Hyphomonadaceae;g__Hyphomonas;s__	3300021786	0	0	0	0	0	0	0	0	0	0	0	0	0	0	0	0	0	0	0	0	0	0	0	0	0	0	0	0	0	0	0	0	0	0	0	0	0	0	0	0	0	0	0	0	0	0
CLUSTER_9	3300021829	d__Bacteria;p__Proteobacteria;c__Alphaproteobacteria;o__Caulobacterales;f__Hyphomonadaceae;g__Hyphomonas;s__	3300021829	0	0	0	0	0	0	0	0	0	0	0	0	0	0	0	0	0	0	0	0	0	0	0	0	0	0	0	0	0	0	0	0	0	0	0	0	0	0	0	0	0	0	0	0	0	0
CLUSTER_9	3300021835	d__Bacteria;p__Proteobacteria;c__Alphaproteobacteria;o__Caulobacterales;f__Hyphomonadaceae;g__Hyphomonas;s__	3300021835	0	0	0	0	0	0	0	0	0	0	0	0	0	0	0	0	0	0	0	0	0	0	0	0	0	0	0	0	0	0	0	0	0	0	0	0	0	0	0	0	0	0	0	0	0	0
CLUSTER_9	3300021838	d__Bacteria;p__Proteobacteria;c__Alphaproteobacteria;o__Caulobacterales;f__Hyphomonadaceae;g__Hyphomonas;s__	3300021838	0	0	0	0	0	0	0	0	0	0	0	0	0	0	0	0	0	0	0	0	0	0	0	0	0	0	0	0	0	0	0	0	0	0	0	0	0	0	0	0	0	0	0	0	0	0
[truncated: 1 more columns]
