# Supplementary material for: Energy efficiency and biological interactions define the core microbiome of deep oligotrophic groundwater
Source: Nat Commun. 2021 Jul 12;12:4253. doi: 10.1038/s41467-021-24549-z (PMC8275790; doi:10.1038/s41467-021-24549-z)
Supplement: Supplementary file 8 — Supplementary-Data5 [file 41467_2021_24549_MOESM8_ESM.xlsx]

## Sheet: UBA9089-origin
ID	NCBI Organism Name	NCBI Taxonomy	GTDB Taxonomy	GTDB species representative	NCBI type material	Biosample	origine
GCA_001873945.1	Candidatus Desantisbacteria bacterium CG2_30_40_21	d__Bacteria; p__Candidatus Desantisbacteria; c__; o__; f__; g__; s__	d__Bacteria; p__UBA9089; c__CG2-30-40-21; o__CG2-30-40-21; f__CG2-30-40-21; g__CG2-30-40-21; s__CG2-30-40-21 sp001873945	yes		SAMN04328251	USA: Crystal Geyser near Green River, Utah
GCA_002772295.1	Candidatus Desantisbacteria bacterium CG23_combo_of_CG06-09_8_20_14_all_40_23	d__Bacteria; p__Candidatus Desantisbacteria; c__; o__; f__; g__; s__	d__Bacteria; p__UBA9089; c__CG2-30-40-21; o__CG2-30-40-21; f__CG2-30-40-21; g__CG2-30-40-21; s__CG2-30-40-21 sp001873945			SAMN06659668	USA: Crystal Geyser near Green River, Utah
GCA_002783685.1	Candidatus Desantisbacteria bacterium CG_4_8_14_3_um_filter_40_12	d__Bacteria; p__Candidatus Desantisbacteria; c__; o__; f__; g__; s__	d__Bacteria; p__UBA9089; c__CG2-30-40-21; o__CG2-30-40-21; f__CG2-30-40-21; g__CG2-30-40-21; s__CG2-30-40-21 sp001873945			SAMN06659921	USA: Crystal Geyser near Green River, Utah
GCA_002784185.1	Candidatus Desantisbacteria bacterium CG_4_10_14_3_um_filter_40_18	d__Bacteria; p__Candidatus Desantisbacteria; c__; o__; f__; g__; s__	d__Bacteria; p__UBA9089; c__CG2-30-40-21; o__CG2-30-40-21; f__CG2-30-40-21; g__CG2-30-40-21; s__CG2-30-40-21 sp001873945			SAMN06659863	USA: Crystal Geyser near Green River, Utah
GCA_002790015.1	Candidatus Desantisbacteria bacterium CG_4_9_14_3_um_filter_40_11	d__Bacteria; p__Candidatus Desantisbacteria; c__; o__; f__; g__; s__	d__Bacteria; p__UBA9089; c__CG2-30-40-21; o__CG2-30-40-21; f__CG2-30-40-21; g__CG2-30-40-21; s__CG2-30-40-21 sp001873945			SAMN06660059	USA: Crystal Geyser near Green River, Utah
GCA_003485015.1	bacterium	d__Bacteria; p__; c__; o__; f__; g__; s__	d__Bacteria; p__UBA9089; c__UBA9089; o__UBA9089; f__UBA9089; g__UBA9089; s__UBA9089 sp003485015	yes		SAMN08018309	Filtered fracture water from deep in South Africa depth 1900m
GCA_003498085.1	bacterium	d__Bacteria; p__; c__; o__; f__; g__; s__	d__Bacteria; p__UBA9089; c__UBA9088; o__UBA9088; f__UBA9088; g__UBA9088; s__UBA9088 sp003498085	yes		SAMN08018308	Filtered fracture water from deep in South Africa depth 1900m
GCA_005239945.1	Nitrospira sp.	d__Bacteria; p__Nitrospirae; c__Nitrospira; o__Nitrospirales; f__Nitrospiraceae; g__Nitrospira; s__	d__Bacteria; p__UBA9089; c__CG2-30-40-21; o__CG2-30-40-21; f__SBAY01; g__SBAY01; s__SBAY01 sp005239945	yes		SAMN08774410	groundwater from mouth of Comano Thermal Spring, Italy, Trento
