# Supplementary material for: Energy efficiency and biological interactions define the core microbiome of deep oligotrophic groundwater
Source: Nat Commun. 2021 Jul 12;12:4253. doi: 10.1038/s41467-021-24549-z (PMC8275790; doi:10.1038/s41467-021-24549-z)
Supplement: Supplementary file 9 — Supplementary-Data6 [file 41467_2021_24549_MOESM9_ESM.xlsx]

## Sheet: Sheet1
	KR11	KR13	KR46	MM	OS	UM
KR11.D	0	0.0182727	0.105767	0.0651854	0.0470848	0.0776523
KR13.D	0.0182727	0	0.115343	0.0830545	0.0588142	0.0933788
KR46.D	0.105767	0.115343	0	0.0499801	0.0591788	0.038508
MM.D	0.0651854	0.0830545	0.0499801	0	0.037869	0.0200391
OS.D	0.0470848	0.0588142	0.0591788	0.037869	0	0.0399579
UM.D	0.0776523	0.0933788	0.038508	0.0200391	0.0399579	0
