# Supplementary material for: Energy efficiency and biological interactions define the core microbiome of deep oligotrophic groundwater
Source: Nat Commun. 2021 Jul 12;12:4253. doi: 10.1038/s41467-021-24549-z (PMC8275790; doi:10.1038/s41467-021-24549-z)
Supplement: Supplementary file 10 — Supplementary-Data7 [file 41467_2021_24549_MOESM10_ESM.xlsx]

## Sheet: Table info
Supplementary Table S7- Annotation of transcribed CDSs in Desulfobacterota MAGs andSAG based on HMMER and NCBI conserved domains
1.Undefined_mixed_plank.mb.19- Annotation of expressed genes for MAG 1.Undefined_mixed_planktonic.mb.19
2.MM_PC_MetaG.mb.230- Annotation of expressed genes for MAG MM_PC_MetaG.mb.230
3.3300021839- Annotation of expressed genes for SAG 3300021839

## Sheet: 1.Undefined_mixed_plank.mb.19
		HMMER annotation Undefined_mixed_planktonic.mb.19				NCBI conserved domains Undefined_mixed_planktonic.mb.19
equence Number	Query Name	Hits Found	Top Hit			Hit type	PSSM-ID	From	To	E-Value	Bitscore	Accession	Short name	Incomplete	Superfamily
			Identifier	Description	E-value
1	Undefined_mixed_planktonic.mb.19_00278	3625	A0A1H1UVZ1_9ACTN	dTDP-4-amino-4,6-dideoxygalactose transaminase	1e-23	superfamily	354370	1	128	8.75309e-21	85.3881	cl18945	Beta_elim_lyase superfamily	N	-
2	Undefined_mixed_planktonic.mb.19_00758	391939	E3FUL6_STIAD	Sensor protein	1.5e-148	superfamily	274368	145	487	2.78643e-65	214.38	cl37197	phoR_proteo superfamily	-	-
3	Undefined_mixed_planktonic.mb.19_00895	4365	A0A091FC13_9DELT	Ribonuclease P protein component	8.2e-33	specific	334272	6	114	3.747e-35	116.125	pfam00825	Ribonuclease_P	-	cl00457
4	Undefined_mixed_planktonic.mb.19_01123	1035	E8RG46_DESPD	Sulfur relay protein, TusE/DsrC/DsvC family	1.9e-43	superfamily	351378	126	216	1.02654e-24	93.3138	cl01101	DsrC superfamily	-	-
5	Undefined_mixed_planktonic.mb.19_01124	1123	F6CI65_DESK7	Uncharacterized protein	4.9e-27	superfamily	223325	4	87	3.31399e-06	43.3938	cl33814	GlpC superfamily	N	-
6	Undefined_mixed_planktonic.mb.19_01133	1309	A0A0F0CU64_9BACT	Transposase	2.2e-62	specific	338821	70	142	1.94432e-09	51.9133	pfam13565	HTH_32	-	cl21459
7	Undefined_mixed_planktonic.mb.19_01251	105	A0A286U0U5_9BACT	Uncharacterized protein	1.9e-45
8	Undefined_mixed_planktonic.mb.19_01252	13	A0A286U0T6_9BACT	L-asparaginase/archaeal Glu-tRNAGln amidotransferase subunit D	1.9e-26
9	Undefined_mixed_planktonic.mb.19_01273	54	A0A091FIP3_9DELT	Uncharacterized protein	4.9e-208
10	Undefined_mixed_planktonic.mb.19_01741	135	A0A1N6LEJ8_9BRAD	Uncharacterized protein	2.9e-215
11	Undefined_mixed_planktonic.mb.19_01993	303	Q1NXV1_9DELT	Uncharacterized protein	2.5e-62	superfamily	314640	8	134	1.51991e-39	136.528	cl20423	DUF3326 superfamily	N	-
12	Undefined_mixed_planktonic.mb.19_02039	22167	A0A0M2U6X8_9FIRM	3-isopropylmalate dehydratase large subunit	1.6e-193	specific	234748	1	420	0	736.986	PRK00402	PRK00402	-	cl00285
13	Undefined_mixed_planktonic.mb.19_02040	10672	V7IAM8_9CLOT	3-isopropylmalate dehydratase small subunit	6.3e-64	specific	234762	3	159	1.76451e-88	255.137	PRK00439	leuD	-	cl00215
14	Undefined_mixed_planktonic.mb.19_02041	11733	A0A1G9SKV7_9FIRM	2,3-dimethylmalate lyase	3.4e-113	superfamily	354814	4	284	6.46511e-113	327.042	cl21457	DRE_TIM_metallolyase superfamily	-	-
15	Undefined_mixed_planktonic.mb.19_02042	406	A0A0B0IPJ9_9BACI	Uncharacterized protein	3.6e-15	superfamily	354813	42	347	1.90612e-20	89.6003	cl21456	Periplasmic_Binding_Protein_Type_2 superfamily	-	-
16	Undefined_mixed_planktonic.mb.19_02054	2695	A0A372INL9_9BACT	Site-specific DNA-methyltransferase (adenine-specific)	1.4e-76	superfamily	329070	1	260	2.59841e-68	211.849	cl23779	MethyltransfD12 superfamily	-	-
17	Undefined_mixed_planktonic.mb.19_02077	46	A0A091FE53_9DELT	Uncharacterized protein	1.5e-86
18	Undefined_mixed_planktonic.mb.19_02308	20608	A0A0M9UBB8_9CHLR	Acetoin utilization protein AcuB	5.5e-62	specific	341361	2	132	1.61143e-61	188.399	cd04584	CBS_pair_AcuB_like	-	cl15354
19	Undefined_mixed_planktonic.mb.19_02437	9386	Q2LUH5_SYNAS	Protein GrpE	1.3e-61	specific	271355	59	193	3.06051e-59	182.321	cd00446	GrpE	-	cl03075
20	Undefined_mixed_planktonic.mb.19_02449	329	A0A0L8V7J4_9BACT	Uncharacterized protein	5.1e-153	superfamily	328765	28	400	1.27145e-68	222.914	cl21513	NrfD superfamily	-	-
21	Undefined_mixed_planktonic.mb.19_02450	9699	A0A062Y1K6_9BACT	Uncharacterized protein	6.2e-105

## Sheet: 2.MM_PC_MetaG.mb.230
		HMMER annotation MM_PC_MetaG.mb.230				NCBI conserved domains MM_PC_MetaG.mb.230
Sequence Number	Query Name	Hits Found	Top Hit			Hit type	PSSM-ID	From	To	E-Value	Bitscore	Accession	Short name	Incomplete	Superfamily
			Identifier	Description	E-value
1	MM_PC_MetaG.mb.230_00299	11527	A0A1M5ULH5_9DELT	Site-specific recombinase XerD	5.4e-99	specific	271177	328	485	2.56106e-37	134.762	cd00796	INT_Rci_Hp1_C	-	cl00213
2	MM_PC_MetaG.mb.230_00446	16	M1PBE3_DESSD	Uncharacterized protein	1.3e-30	specific	336644	3	89	0.000882832	35.5531	pfam07238	PilZ	-	cl01260
3	MM_PC_MetaG.mb.230_00447	0				specific	311515	126	147	0.000345165	35.7719	pfam07589	VPEP	-	cl26875
4	MM_PC_MetaG.mb.230_00450	5	A0A086XXM8_9RHOB	Uncharacterized protein	5.2e-07
5	MM_PC_MetaG.mb.230_00451	2177	A0A4Q8RRC5_9BACT	Four helix bundle protein	3.7e-35	specific	274132	9	114	7.1175e-40	128.363	TIGR02436	TIGR02436	-	cl28926
6	MM_PC_MetaG.mb.230_00452	4351	M1PUB3_DESSD	Periplasmic protein involved in polysaccharide export	2.5e-162	specific	334972	41	115	4.02803e-11	58.7202	pfam02563	Poly_export	-	cl29428
7	MM_PC_MetaG.mb.230_00453	70	E8RG62_DESPD	Uncharacterized protein	7.1e-09	specific	311515	198	222	2.73275e-06	42.3202	pfam07589	VPEP	-	cl26875
8	MM_PC_MetaG.mb.230_00454	50789	M1PK49_DESSD	UDP-glucose-4-epimerase	2.9e-181	superfamily	334512	3	262	7.30009e-64	202.137	cl38038	Epimerase superfamily	-	-
9	MM_PC_MetaG.mb.230_00455	15461	A0A1M5W9W6_9DELT	Asparagine synthase (Glutamine-hydrolysing)	0	specific	273676	4	562	2.30596e-172	499.168	TIGR01536	asn_synth_AEB	-	cl36928
10	MM_PC_MetaG.mb.230_00460	5748	A0A1M7YFT9_9DELT	UDP-N-acetylglucosamine 2-epimerase (Non-hydrolysing)	4.9e-130	specific	340819	3	318	2.50067e-111	327.243	cd03786	GTB_UDP-GlcNAc_2-Epimerase	-	cl10013
11	MM_PC_MetaG.mb.230_00466	8	H1XUC6_9BACT	DUF362 domain-containing protein	2.4e-101	superfamily	354467	254	399	4.15442e-05	44.1136	cl19822	DUF362 superfamily	N	-
12	MM_PC_MetaG.mb.230_00473	322	E8RHT1_DESPD	Transposase, IS4 family	9.7e-62	superfamily	354346	43	135	4.23705e-07	46.9566	cl17874	DDE_5 superfamily	C	-
13	MM_PC_MetaG.mb.230_00636	25	A0A4R1F918_9GAMM	Sulfur oxygenase reductase	1.6e-169	superfamily	311557	17	306	8.15761e-128	366.342	cl20082	SOR superfamily	-	-
14	MM_PC_MetaG.mb.230_00638	1	D7FTH1_ECTSI	Uncharacterized protein	0.0011
15	MM_PC_MetaG.mb.230_00895	5667	A0A0S4JW44_9BURK	Rhs family protein	0	specific	225750	751	1489	4.67228e-27	119.652	COG3209	RhsA	-	cl34567
16	MM_PC_MetaG.mb.230_00897	5329	A0A0S4JW44_9BURK	Rhs family protein	0	specific	225750	284	1020	2.21944e-23	106.941	COG3209	RhsA	-	cl34567
17	MM_PC_MetaG.mb.230_00970	12344	A0A0Q8CAV0_9RHIZ	Nuclease	0	superfamily	274603	14	506	1.6503e-62	220.277	cl37276	TIGR03491 superfamily	-	-
18	MM_PC_MetaG.mb.230_00971	2006	I0I2G4_CALAS	DUF3883 domain-containing protein	2.8e-173	superfamily	237603	23	129	0.00103417	43.3919	cl29641	PRK14083 superfamily	C	-
19	MM_PC_MetaG.mb.230_00981	2896	A9MR24_SALAR	Uncharacterized protein	4.7e-78	specific	341150	11	198	3.26295e-65	206.618	cd17261	RMtype1_S_EcoKI-TRD2-CR2_like	-	cl38903
20	MM_PC_MetaG.mb.230_00982	8810	A0A4R1RA71_9FIRM	Type I restriction enzyme M protein	0	specific	223363	5	520	1.12281e-123	370.979	COG0286	HsdM	-	cl33828
21	MM_PC_MetaG.mb.230_00983	1016	A0A1I4T5B6_9PROT	Type I restriction modification DNA specificity domain-containing protein	8.1e-92	specific	341131	3	183	2.49922e-20	83.199	cd16961	RMtype1_S_TRD-CR_like	-	cl38903
22	MM_PC_MetaG.mb.230_00995	2200	K4LIY8_THEPS	Helix-turn-helix type-3-like protein	3.2e-64	specific	238045	4	61	5.06988e-13	62.9558	cd00093	HTH_XRE	-	cl22854
23	MM_PC_MetaG.mb.230_00997	794	A0A1L3GMG6_9DELT	ThiF domain-containing protein	2.3e-213	specific	279270	328	590	2.53333e-24	101.637	pfam00899	ThiF	-	cl37499
24	MM_PC_MetaG.mb.230_01003	77556	M1PDA2_DESSD	Diguanylate cyclase (GGDEF) domain-containing protein	1.6e-159	specific	143635	98	258	1.54883e-60	188.534	cd01949	GGDEF	-	cl11967
25	MM_PC_MetaG.mb.230_01006	5183	M1PJ25_DESSD	Ion transport protein	1.6e-42	specific	334124	1	89	3.20504e-07	46.1168	pfam00520	Ion_trans	N	cl37996
26	MM_PC_MetaG.mb.230_01007	4991	A0A1D2QXD2_9ARCH	Uncharacterized protein	1e-79	superfamily	236871	2	304	2.69462e-50	168.518	cl28723	PRK11175 superfamily	-	-
27	MM_PC_MetaG.mb.230_01008	2538	A0A1I3ZXM8_9PROT	Nucleotide-binding universal stress protein, UspA family	2.8e-73
28	MM_PC_MetaG.mb.230_01155	28223	M1P5F9_DESSD	GTPase Der	1.8e-264	specific	234628	8	438	0	629.003	PRK00093	PRK00093	-	cl35063
29	MM_PC_MetaG.mb.230_01227	675	E8RHT1_DESPD	Transposase, IS4 family	3.6e-128	superfamily	334608	117	183	0.000178978	41.4359	cl26088	DDE_Tnp_1 superfamily	N	-
30	MM_PC_MetaG.mb.230_01256	955	A0A1H0NQS8_9DELT	Sirohydrochlorin cobaltochelatase	1.2e-183	superfamily	283769	34	322	2.09479e-71	222.257	cl37555	CbiK superfamily	-	-
31	MM_PC_MetaG.mb.230_01259	581085	A0A1M7Y9P8_9DELT	Cobalt/nickel transport system ATP-binding protein	2.3e-130	specific	213192	7	213	9.52204e-104	299.382	cd03225	ABC_cobalt_CbiO_domain1	-	cl25403
32	MM_PC_MetaG.mb.230_01261	37	A0A429YY52_9RHIZ	Thiamine biosynthesis protein ThiF	9.4e-222	superfamily	279270	216	418	0.000704663	40.7759	cl37499	ThiF superfamily	-	-
33	MM_PC_MetaG.mb.230_01290	450	F4BXK7_METSG	Uncharacterized protein	9.2e-75
34	MM_PC_MetaG.mb.230_01291	1778	F4BXK6_METSG	Transposase, putative	1.1e-100	specific	315923	17	168	6.35026e-34	117.752	pfam13358	DDE_3	-	cl21549
35	MM_PC_MetaG.mb.230_01659	168	A0A0J6RBV3_9NEIS	NAD-dependent DNA ligase	3.5e-85	specific	349379	208	291	4.05414e-16	71.3583	cd17748	BRCT_DNA_ligase_like	-	cl00038
36	MM_PC_MetaG.mb.230_01660	444	M1PCF7_DESSD	Antitoxin	7.5e-43	specific	308299	11	71	8.18535e-12	54.5749	pfam02604	PhdYeFM_antitox	-	cl09153
37	MM_PC_MetaG.mb.230_01661	722	M1NCD0_DESSD	Addiction module toxin, RelE/StbE family	5.7e-52	specific	224937	1	87	1.28211e-18	73.0681	COG2026	RelE	-	cl21503
38	MM_PC_MetaG.mb.230_01827	4976	M1P5W9_DESSD	Uncharacterized protein	4.8e-98	specific	335576	19	194	1.05014e-78	232.351	pfam04011	LemA	-	cl00742
39	MM_PC_MetaG.mb.230_02531	987	A0A2M9DNL9_9DELT	Type III restriction endonuclease subunit R	0	superfamily	355775	58	191	4.45279e-09	57.1166	cl28899	DEAD-like_helicase_N superfamily	C	-
40	MM_PC_MetaG.mb.230_02536	16285	A0A1H6QV92_9EURY	Nucleoid DNA-binding protein	1.5e-43	specific	259853	2	86	1.42414e-40	128.278	cd13831	HU	-	cl00257
41	MM_PC_MetaG.mb.230_02537	511	M1NKJ5_DESSD	Putative membrane-bound metal-dependent hydrolase	1.8e-185	specific	309442	1	143	3.99793e-17	76.7055	pfam04307	YdjM	-	cl00868
42	MM_PC_MetaG.mb.230_02546	835	M1PKR6_DESSD	Protein involved in initiation of plasmid replication	8.8e-274	specific	334362	14	236	7.29175e-45	155.132	pfam01051	Rep_3	-	cl19398
43	MM_PC_MetaG.mb.230_02702	402	B0C0X5_ACAM1	Hemolysin-type calcium-binding region protein	2.3e-50
44	MM_PC_MetaG.mb.230_02703	15	A0A1L3GI07_PELAE	Uncharacterized protein	4e-111
45	MM_PC_MetaG.mb.230_02704	11613	A0A285NAZ8_9RHIZ	Hemolysin-type calcium-binding repeat-containing protein	0	specific	225483	752	1169	1.7339e-14	78.885	COG2931	COG2931	-	cl26960
46	MM_PC_MetaG.mb.230_03392	191	M1P3K3_DESSD	Transposase	1.2e-74	specific	119330	73	158	1.35828e-13	62.532	cd06571	Bac_DnaA_C	-	cl07055
47	MM_PC_MetaG.mb.230_03933	468	M1PPR6_DESSD	Uncharacterized protein	2.1e-152	specific	336749	198	310	4.32204e-18	78.1812	pfam07603	DUF1566	-	cl06585
48	MM_PC_MetaG.mb.230_03990	13738	A0A364RHX1_9BACT	Glycosyl transferase	8.1e-88	specific	133042	5	226	1.20978e-75	227.846	cd06420	GT2_Chondriotin_Pol_N	-	cl11394
49	MM_PC_MetaG.mb.230_04038	390	A0A3L7DY41_9GAMM	Sulfotransferase	2.8e-66	specific	338762	6	159	1.21919e-11	62.7706	pfam13469	Sulfotransfer_3	C	cl21551
50	MM_PC_MetaG.mb.230_04040	56	A0A318CUH3_9DELT	Uncharacterized protein	3.8e-39
51	MM_PC_MetaG.mb.230_04079	1106	D8FA71_9DELT	Uncharacterized protein	0	superfamily	354317	809	890	0.000185307	41.8935	cl17173	AdoMet_MTases superfamily	-	-
52	MM_PC_MetaG.mb.230_04083	44224	A0A2L1GPA7_9DELT	Helicase	0	non-specific	350769	279	471	1.29683e-37	140.117	cd18011	DEXDc_RapA	-	cl28899
53	MM_PC_MetaG.mb.230_04084	18	A0A080M5S4_9PROT	Fe-S protein assembly chaperone HscA	1.2e-78	superfamily	356013	68	141	2.79688e-11	61.5136	cl29137	Trypan_PARP superfamily	N	-
54	MM_PC_MetaG.mb.230_04085	7	A0A220SSL1_9GAMM	Uncharacterized protein	1.9e-40
55	MM_PC_MetaG.mb.230_04087	4600	K9WJ07_9CYAN	ADP-ribosylglycohydrolase	1.2e-120	specific	335456	16	250	1.03455e-41	141.504	pfam03747	ADP_ribosyl_GH	N	cl00614
56	MM_PC_MetaG.mb.230_04088	286	A0A1Q2U1Z1_9SYNE	TYR_PHOSPHATASE_2 domain-containing protein	7.8e-45	superfamily	355780	37	118	5.957e-10	53.421	cl28904	PTP_DSP_cys superfamily	NC	-
57	MM_PC_MetaG.mb.230_04089	1595	A0A0A2HSR1_9DELT	Uncharacterized protein	0	specific	337071	34	136	6.26603e-27	105.697	pfam08487	VIT	-	cl02699
58	MM_PC_MetaG.mb.230_04090	1	A4SCB5_CHLPM	Uncharacterized protein	1.4e-08
59	MM_PC_MetaG.mb.230_04091	1	A0A2K3DB84_CHLRE	Uncharacterized protein	0.00087
60	MM_PC_MetaG.mb.230_04533	9784	A0A2U1MBA4_ARTAN	Ribosomal protein S10	1.1e-62	specific	334018	8	102	4.20768e-46	143.007	pfam00338	Ribosomal_S10	-	cl00314
61	MM_PC_MetaG.mb.230_04534	73695	M1PAB0_DESSD	Elongation factor Tu	8.8e-244	specific	234596	1	396	0	893.004	PRK00049	PRK00049	-	cl35051
62	MM_PC_MetaG.mb.230_04570	163	A0A401FQK2_9DELT	Uncharacterized protein	4.8e-124	superfamily	274784	28	357	9.60213e-99	295.845	cl14039	TIGR03790 superfamily	-	-
63	MM_PC_MetaG.mb.230_04612	879	M1P3E4_DESSD	Putative hydrolase or acyltransferase of alpha/beta superfamily	1.6e-78	superfamily	334145	55	101	3.79589e-07	47.8848	cl37997	Abhydrolase_1 superfamily	NC	-

## Sheet: 3.3300021839
		HMMER annotation 3300021839				NCBI conserved domains 3300021839
Sequence Number	Query Name	Hits Found	Top Hit			Hit type	PSSM-ID	From	To	E-Value	Bitscore	Accession	Short name	Incomplete	Superfamily
			Identifier	Description	E-value
1	3300021839_02365	17	A4J1X7_DESRM	Uncharacterized protein	2.8e-231	superfamily	328778	51	645	1.81099e-21	98.5915	cl21533	Cas8a1_I-A superfamily	-	-
2	3300021839_02366	982	A0A1B7LJK3_9FIRM	Type I-B CRISPR-associated protein Cas7/Csh2	3.7e-148	specific	336014	12	287	2.78286e-54	177.717	pfam05107	Cas_Cas7	-	cl01465
3	3300021839_02639	605	A0A286U344_9BACT	Nucleic acid-binding protein	2.7e-53	specific	338131	113	158	0.000245834	36.954	pfam11848	DUF3368	-	cl38338
4	3300021839_02659	3976	A0A0M4CV13_9DELT	Uncharacterized protein	1.6e-23	superfamily	356100	5	177	1.03184e-14	67.8364	cl29224	PulG superfamily	-	-
5	3300021839_03158	128	A0A2C9CJN3_KUEST	Uncharacterized protein	1.9e-37
6	3300021839_03159	1300	K9YUK6_DACSA	Uncharacterized protein	5.5e-29	specific	335749	7	85	1.62579e-29	100.285	pfam04365	BrnT_toxin	-	cl01108
