# Supplementary material for: Energy efficiency and biological interactions define the core microbiome of deep oligotrophic groundwater
Source: Nat Commun. 2021 Jul 12;12:4253. doi: 10.1038/s41467-021-24549-z (PMC8275790; doi:10.1038/s41467-021-24549-z)
Supplement: Supplementary file 11 — Supplementary-Data8 [file 41467_2021_24549_MOESM11_ESM.xlsx]

## Sheet: annot-id
siderophore	biosurfactants	antibiotics	quorum sensing	cofactor/vitamin	biofilm
K02013	K06133	K01710	K00494	K00788	K00640
K02015		K16421	K01114	K00877	K01791
K02016		K16422	K01218	K00878	K01912
K02074		K16423	K01318	K00939	K02405
K09138		K16424	K01364	K00941	K02452
K10829		K16425	K01399	K00946	K02453
K16087		K16426	K01497	K00949	K02454
K16787		K16427	K01580	K01077	K02455
K23181		K16428	K01626	K01078	K02456
K23182		K16429	K01635	K01662	K02457
K23183		K16430	K01657	K03146	K02458
K23184		K16431	K01658	K03147	K02459
K23188		K16432	K01728	K03148	K02460
K01990		K16433	K01897	K03149	K02461
K11963		K16434	K01995	K03150	K02462
		K16435	K01996	K03151	K02463
		K16436	K01997	K03153	K02472
		K16437	K01998	K03707	K02777
		K16438	K01999	K04487	K02778
		K16439	K02031	K05307	K02779
		K16440	K02032	K06928	K03087
		K16442	K02033	K06949	K03092
		K16443	K02034	K07251	K03557
		K16444	K02035	K10810	K03563
		K16445	K02052	K10811	K03606
		K16446	K02053	K14153	K03666
		K16447	K02054	K14154	K05851
		K16448	K02055	K14394	K05946
		K18836	K02250	K18278	K07173
		K01957	K02251	K20895	K07181
		K02078	K02252	K20896	K07678
		K09460	K02253	K21219	K07689
		K12250	K02402	K21220	K08604
		K13037	K02403	K22699	K08720
		K14245	K02490	K22911	K10909
		K14246	K03070	K23458	K10910
		K15907	K03071	K00082	K10911
		K17476	K03073	K00299	K10912
		K17747	K03075	K00484	K10913
		K17876	K03076	K00793	K10914
		K18056	K03106	K00794	K10915
		K18057	K03110	K00861	K10916
		K18091	K03210	K00953	K10917
		K18652	K03217	K01093	K10918
		K18653	K03400	K01497	K10919
		K18654	K03666	K01498	K10920
		K19546	K06046	K01513	K10921
		K19547	K06352	K02858	K10922
		K19548	K06353	K03788	K10923
		K19549	K06354	K04719	K10924
		K19550	K06355	K05368	K10925
		K19650	K06356	K05901	K10926
		K19723	K06358	K07732	K10927
		K19724	K06359	K08096	K10928
		K19725	K06360	K09474	K10929
		K19726	K06361	K11752	K10930
		K19727	K06363	K11753	K10931
		K19741	K06364	K14379	K10932
		K19834	K06365	K14410	K10933
		K19835	K06366	K14652	K10934
		K21202	K06369	K14653	K10935
		K21203	K06375	K14654	K10936
		K21204	K06998	K14655	K10937
		K21205	K07173	K14656	K10938
		K21207	K07344	K15245	K10939
		K21271	K07645	K16902	K10940
		K21272	K07666	K18453	K10941
		K21568	K07667	K19285	K10942
		K21721	K07680	K19286	K10943
		K21949	K07691	K20146	K10961
		K22113	K07692	K20860	K10962
		K22114	K07699	K20861	K10963
		K22269	K07706	K20862	K10964
		K22598	K07707	K20884	K10965
		K22798	K07711	K21063	K12276
		K22799	K07715	K21064	K13246
		K22800	K07781	K22393	K15851
		K22801	K07782	K22394	K16554
		K22802	K07800	K22912	K18515
		K23371	K07813	K22949	K20918
		K15314	K08321	K00097	K20919
		K15315	K08605	K00157	K20920
		K15320	K08642	K00275	K20921
		K20156	K08777	K00831	K20922
		K20159	K09823	K00868	K20945
		K20420	K09936	K01733	K20946
		K20421	K10555	K03472	K20947
		K20422	K10556	K03473	K20948
		K20423	K10557	K03474	K20949
		K21159	K10558	K05275	K20950
		K21160	K10715	K06215	K20951
		K21161	K10823	K07758	K20952
		K21162	K10909	K08681	K20953
		K21163	K10910	K13248	K20954
		K21164	K10911	K18071	K20955
		K21165	K10912	K18607	K20956
		K21166	K10913	K18608	K20957
		K21167	K10914	K18609	K20958
		K21168	K10915	K18610	K20959
		K21169	K10916	K18611	K20960
		K21170	K10917	K18612	K20961
		K21171	K11006	K18613	K20962
		K21172	K11007	K18614	K20963
		K21173	K11031	K00135	K20964
		K21174	K11033	K00278	K20965
		K21175	K11034	K00322	K20966
		K21176	K11035	K00323	K20988
		K21177	K11036	K00324	K01657
		K21178	K11037	K00325	K01658
		K21179	K11039	K00541	K01768
		K21180	K11063	K00763	K02398
		K21181	K11216	K00767	K02657
		K21182	K11530	K00858	K02658
		K21184	K11531	K00952	K02659
		K21185	K11752	K00969	K02660
		K21186	K12257	K01081	K03651
		K21187	K12292	K01239	K06596
		K21188	K12293	K01240	K06598
		K21189	K12294	K01242	K11444
		K21190	K12295	K01440	K11890
		K21191	K12296	K01799	K11891
		K21192	K12415	K01916	K11893
		K21193	K12789	K01950	K11895
		K21194	K12990	K03426	K11900
		K21209	K13060	K03462	K11901
		K21210	K13061	K03517	K11902
		K21211	K13062	K03742	K11903
		K21212	K13063	K03743	K11907
		K21213	K13075	K03783	K11912
		K21214	K13815	K03784	K11913
		K21215	K13816	K03787	K11915
		K21216	K14051	K04765	K12990
		K21221	K14645	K06210	K12992
		K21222	K14982	K06211	K13060
		K21223	K14983	K06989	K13061
		K21224	K15580	K08281	K13487
		K21225	K15581	K08324	K13488
		K21226	K15582	K08693	K13489
		K21227	K15583	K08723	K13490
		K21228	K15654	K10524	K13491
		K21229	K15655	K11121	K16011
		K21230	K15656	K11751	K17940
		K21254	K15657	K13522	K18000
		K21255	K15850	K13995	K18001
		K21256	K15851	K14974	K18002
		K21257	K15852	K15357	K18003
		K21258	K15853	K15358	K18099
		K21259	K15854	K15359	K18100
		K21260	K16619	K18028	K18101
		K21261	K17940	K18029	K18304
		K21262	K18000	K18030	K19291
		K21263	K18001	K18152	K19735
		K00001	K18002	K18153	K20257
		K00002	K18003	K18276	K20258
		K00003	K18096	K18550	K20259
		K00010	K18098	K18551	K20968
		K00014	K18099	K19185	K20969
		K00016	K18100	K19186	K20970
		K00018	K18101	K19187	K20971
		K00021	K18139	K19188	K20972
		K00022	K18304	K19189	K20973
		K00024	K18306	K19190	K20974
		K00025	K18307	K19191	K20975
		K00026	K18315	K19647	K20976
		K00030	K18316	K19700	K20977
		K00031	K18317	K19785	K20978
		K00033	K18318	K19818	K20987
		K00036	K18319	K19819	K20997
		K00053	K19666	K19820	K20998
		K00054	K19731	K19826	K20999
		K00058	K19732	K19890	K21000
		K00059	K19733	K19970	K21001
		K00067	K19734	K19980	K21002
		K00099	K19735	K20155	K21003
		K00104	K20086	K20158	K21004
		K00114	K20087	K20169	K21005
		K00115	K20088	K20170	K21006
		K00116	K20089	K20171	K21007
		K00117	K20090	K20172	K21008
		K00121	K20248	K20445	K21009
		K00128	K20249	K20446	K21010
		K00133	K20250	K20447	K21011
		K00134	K20252	K20448	K21012
		K00143	K20253	K20449	K21019
		K00145	K20256	K20450	K21020
		K00147	K20257	K20451	K21021
		K00149	K20258	K20452	K21022
		K00150	K20259	K20453	K21023
		K00161	K20260	K20454	K21024
		K00162	K20261	K20881	K21025
		K00163	K20262	K00053	K23127
		K00164	K20263	K00077	K00688
		K00166	K20264	K00207	K00694
		K00167	K20265	K00606	K00703
		K00169	K20266	K00826	K00975
		K00170	K20267	K00859	K01991
		K00171	K20268	K00867	K02402
		K00172	K20269	K00954	K02403
		K00174	K20270	K00997	K02425
		K00175	K20271	K01431	K03566
		K00176	K20272	K01464	K03567
		K00177	K20273	K01579	K04333
		K00200	K20274	K01598	K04334
		K00208	K20275	K01652	K04335
		K00210	K20276	K01653	K04336
		K00211	K20277	K01687	K04761
		K00215	K20321	K01918	K06204
		K00216	K20322	K01922	K07638
		K00222	K20323	K01947	K07648
		K00223	K20324	K02201	K07659
		K00227	K20325	K02318	K07676
		K00234	K20326	K03525	K07677
		K00235	K20327	K06133	K07687
		K00236	K20328	K06982	K07773
		K00237	K20329	K08069	K07781
		K00239	K20330	K08682	K07782
		K00240	K20331	K09680	K11531
		K00241	K20332	K09722	K11931
		K00242	K20333	K11258	K11935
		K00244	K20334	K13038	K11936
		K00245	K20335	K13799	K11937
		K00246	K20336	K17722	K12687
		K00247	K20337	K17723	K14051
		K00249	K20338	K18933	K18502
		K00252	K20339	K18966	K18504
		K00263	K20340	K21977	K18509
		K00264	K20341	K00059	K18516
		K00265	K20342	K00208	K18518
		K00266	K20343	K00647	K18521
		K00270	K20344	K00652	K18522
		K00271	K20345	K00833	K18523
		K00273	K20373	K01012	K18528
		K00281	K20374	K01435	K18968
		K00282	K20375	K01906	K21084
		K00283	K20376	K01935	K21085
		K00286	K20377	K01942	K21086
		K00290	K20378	K02169	K21087
		K00293	K20379	K02170	K21088
		K00318	K20380	K02372	K21089
		K00382	K20381	K03524	K21090
		K00511	K20382	K08351	K21091
		K00559	K20383	K09458
		K00587	K20384	K09789
		K00600	K20385	K16593
		K00601	K20386	K19560
		K00602	K20387	K19561
		K00605	K20388	K19562
		K00611	K20389	K19563
		K00615	K20390	K03644
		K00616	K20391	K03800
		K00618	K20480	K03801
		K00619	K20481	K10105
		K00620	K20482	K00011
		K00626	K20483	K00072
		K00627	K20484	K00079
		K00632	K20485	K00287
		K00641	K20486	K00310
		K00645	K20487	K00357
		K00651	K20488	K00500
		K00658	K20489	K00501
		K00764	K20490	K00502
		K00766	K20491	K00796
		K00787	K20492	K00950
		K00795	K20494	K01113
		K00800	K20527	K01307
		K00801	K20528	K01495
		K00804	K20529	K01633
		K00811	K20530	K01664
		K00812	K20531	K01665
		K00813	K20532	K01724
		K00815	K20533	K01737
		K00817	K20539	K01930
		K00818	K20540	K02619
		K00819	K20552	K03342
		K00820	K20554	K03635
		K00821	K20555	K03637
		K00825	K22954	K03638
		K00826	K22955	K03639
		K00830	K22956	K03750
		K00831	K22957	K03752
		K00832	K22968	K03831
		K00835	K23133	K04119
		K00838		K06879
		K00844		K06897
		K00845		K06920
		K00850		K06984
		K00851		K07141
		K00865		K07142
		K00869		K07589
		K00873		K08310
		K00886		K09007
		K00891		K09457
		K00895		K09739
		K00918		K10026
		K00919		K11754
		K00927		K13818
		K00928		K13938
		K00930		K13939
		K00931		K13940
		K00938		K13941
		K00939		K13950
		K00940		K13998
		K00944		K15376
		K00948		K15631
		K00955		K15740
		K00956		K17364
		K00957		K17487
		K00958		K17488
		K00963		K17745
		K00972		K18482
		K00973		K18589
		K00991		K18590
		K01053		K18591
		K01057		K18824
		K01060		K18825
		K01079		K18853
		K01086		K18974
		K01091		K19643
		K01092		K19644
		K01252		K19645
		K01434		K19965
		K01438		K20457
		K01443		K20967
		K01476		K21142
		K01478		K22099
		K01490		K22100
		K01492		K22101
		K01568		K22102
		K01581		K22391
		K01586		K00288
		K01587		K00289
		K01588		K00295
		K01589		K00297
		K01596		K00300
		K01597		K00548
		K01601		K00560
		K01602		K00600
		K01609		K00601
		K01610		K00602
		K01620		K00603
		K01622		K00604
		K01623		K00605
		K01624		K01433
		K01626		K01491
		K01641		K01492
		K01647		K01500
		K01648		K01746
		K01652		K01934
		K01653		K01938
		K01655		K03465
		K01656		K08289
		K01657		K11175
		K01658		K11787
		K01662		K13402
		K01676		K13403
		K01677		K13990
		K01678		K00001
		K01679		K00061
		K01681		K00121
		K01682		K00515
		K01687		K00678
		K01689		K00699
		K01692		K07249
		K01694		K07408
		K01695		K07409
		K01696		K07411
		K01697		K07412
		K01705		K07413
		K01713		K07420
		K01714		K07424
		K01735		K07425
		K01736		K07437
		K01738		K09516
		K01739		K11146
		K01750		K11147
		K01752		K11148
		K01754		K11149
		K01755		K11150
		K01756		K11151
		K01758		K11152
		K01770		K11153
		K01778		K11154
		K01782		K11155
		K01783		K11156
		K01785		K11157
		K01790		K11158
		K01792		K12664
		K01803		K12665
		K01807		K13369
		K01808		K13951
		K01809		K13952
		K01810		K13953
		K01817		K13980
		K01823		K15734
		K01825		K17683
		K01834		K17689
		K01835		K17690
		K01836		K17691
		K01837		K17709
		K01840		K17718
		K01841		K17719
		K01850		K17720
		K01851		K17951
		K01852		K00214
		K01858		K00218
		K01895		K00228
		K01899		K00230
		K01900		K00231
		K01902		K00435
		K01903		K00510
		K01913		K00589
		K01923		K00595
		K01933		K00643
		K01940		K00768
		K01945		K00798
		K01946		K01195
		K01952		K01599
		K01961		K01698
		K01962		K01719
		K01963		K01749
		K01964		K01764
		K01965		K01772
		K01966		K01845
		K02160		K01885
		K02203		K02188
		K02361		K02189
		K02362		K02190
		K02363		K02191
		K02364		K02224
		K02437		K02225
		K02446		K02226
		K02552		K02227
		K03431		K02228
		K03526		K02229
		K03527		K02230
		K03737		K02231
		K03781		K02232
		K03785		K02233
		K03786		K02257
		K03823		K02259
		K03841		K02302
		K03856		K02303
		K04022		K02304
		K04041		K02492
		K04042		K02495
		K04072		K02496
		K04092		K03394
		K04093		K03399
		K04126		K03403
		K04127		K03404
		K04128		K03405
		K04339		K03428
		K04340		K03594
		K04341		K03794
		K04342		K03795
		K04516		K04032
		K04517		K04034
		K04518		K04035
		K04781		K04036
		K04782		K04037
		K05358		K04038
		K05359		K04039
		K05375		K04040
		K05551		K04720
		K05552		K05369
		K05553		K05370
		K05554		K05371
		K05555		K05895
		K05556		K05934
		K05821		K05936
		K05824		K06042
		K05825		K07145
		K05830		K07215
		K05887		K08099
		K05906		K08100
		K05917		K08101
		K05942		K08260
		K05954		K09882
		K05955		K09883
		K05957		K10960
		K06001		K11333
		K06013		K11334
		K06208		K11335
		K06209		K11336
		K06859		K11337
		K06863		K13071
		K06981		K13540
		K06998		K13541
		K07404		K13542
		K07508		K13543
		K07509		K13544
		K07511		K13545
		K07513		K13600
		K07514		K13601
		K07515		K13602
		K07748		K13603
		K07750		K13604
		K08074		K13605
		K08289		K13606
		K08295		K13624
		K08658		K13786
		K08683		K14163
		K09459		K14735
		K09483		K16651
		K09699		K18010
		K09827		K19054
		K09829		K19073
		K09831		K19221
		K10047		K19712
		K10150		K21058
		K10156		K21231
		K10206		K21312
		K10817		K21418
		K10852		K21479
		K10977		K21480
		K10978		K21610
		K11175		K21611
		K11176		K21612
		K11258		K21682
		K11262		K21796
		K11263		K22011
		K11358		K22012
		K11381		K22013
		K11472		K22225
		K11473		K22226
		K11517		K22227
		K11528		K22316
		K11529		K22336
		K11532		K22552
		K11645		K00355
		K11646		K00457
		K11787		K00487
		K11788		K00568
		K12406		K00591
		K12407		K00815
		K12420		K00838
		K12447		K01075
		K12451		K01661
		K12506		K01851
		K12524		K01904
		K12525		K01911
		K12526		K02361
		K12570		K02548
		K12628		K02549
		K12629		K02551
		K12630		K02552
		K12631		K03179
		K12632		K03181
		K12633		K03182
		K12634		K03183
		K12635		K03184
		K12636		K03185
		K12645		K03186
		K12659		K03809
		K12673		K05357
		K12674		K05928
		K12675		K06125
		K12676		K06126
		K12677		K06127
		K12701		K06134
		K12702		K08680
		K12703		K09833
		K12704		K09834
		K12705		K10106
		K12707		K11782
		K12708		K11783
		K12709		K11784
		K12710		K11785
		K12711		K12073
		K12712		K12501
		K12713		K12502
		K12714		K13565
		K12721		K14759
		K12722		K14760
		K12724		K17872
		K12743		K18240
		K12744		K18284
		K12745		K18285
		K12747		K18286
		K12748		K18534
		K12901		K18606
		K12902		K18800
		K12903		K19222
		K12904		K19267
		K12905		K20810
		K12906		K23094
		K12907		K23095
		K12908
		K12909
		K12910
		K12911
		K12912
		K12913
		K12914
		K12915
		K13034
		K13063
		K13306
		K13307
		K13308
		K13309
		K13310
		K13311
		K13312
		K13313
		K13315
		K13316
		K13317
		K13318
		K13319
		K13320
		K13322
		K13326
		K13327
		K13328
		K13329
		K13330
		K13332
		K13373
		K13427
		K13497
		K13498
		K13501
		K13503
		K13546
		K13547
		K13548
		K13549
		K13550
		K13551
		K13552
		K13553
		K13554
		K13555
		K13556
		K13557
		K13559
		K13560
		K13561
		K13562
		K13563
		K13564
		K13713
		K13787
		K13789
		K13810
		K13811
		K13821
		K13829
		K13830
		K13832
		K13853
		K13953
		K13954
		K13997
		K14028
		K14029
		K14066
		K14085
		K14130
		K14132
		K14134
		K14135
		K14157
		K14170
		K14178
		K14187
		K14244
		K14249
		K14250
		K14251
		K14252
		K14253
		K14254
		K14255
		K14256
		K14257
		K14260
		K14266
		K14272
		K14366
		K14367
		K14368
		K14369
		K14370
		K14371
		K14372
		K14373
		K14374
		K14375
		K14454
		K14455
		K14626
		K14627
		K14628
		K14629
		K14630
		K14631
		K14632
		K14633
		K14677
		K14681
		K14682
		K15036
		K15037
		K15086
		K15087
		K15230
		K15231
		K15316
		K15467
		K15633
		K15634
		K15635
		K15652
		K15759
		K15778
		K15779
		K15791
		K15849
		K15884
		K15885
		K15886
		K15889
		K15891
		K15892
		K15893
		K15916
		K15918
		K15919
		K15926
		K15927
		K15928
		K15929
		K15930
		K15931
		K15932
		K15933
		K15934
		K15935
		K15936
		K15937
		K15938
		K15939
		K15941
		K15942
		K15943
		K15944
		K15945
		K15946
		K15947
		K15948
		K15949
		K15950
		K15951
		K15952
		K15953
		K15954
		K15955
		K15956
		K15957
		K15958
		K15959
		K15960
		K15961
		K15962
		K15963
		K15964
		K15965
		K15966
		K15967
		K15968
		K15969
		K15970
		K15971
		K15972
		K15988
		K15989
		K15990
		K15991
		K15992
		K15993
		K15994
		K15995
		K15996
		K15997
		K15998
		K15999
		K16000
		K16001
		K16002
		K16003
		K16004
		K16005
		K16006
		K16007
		K16008
		K16009
		K16010
		K16011
		K16015
		K16016
		K16017
		K16018
		K16019
		K16020
		K16021
		K16023
		K16033
		K16034
		K16035
		K16036
		K16037
		K16038
		K16039
		K16305
		K16306
		K16370
		K16792
		K16793
		K16881
		K17069
		K17078
		K17217
		K17450
		K17475
		K17497
		K17625
		K17643
		K17644
		K17645
		K17646
		K17647
		K17648
		K17649
		K17650
		K17651
		K17652
		K17746
		K17753
		K17825
		K17826
		K17827
		K17829
		K17832
		K17836
		K17940
		K17942
		K17947
		K17989
		K18000
		K18001
		K18002
		K18003
		K18062
		K18118
		K18124
		K18125
		K18221
		K18279
		K18280
		K18281
		K18315
		K18316
		K18317
		K18318
		K18319
		K18472
		K18532
		K18533
		K18562
		K18563
		K18564
		K18565
		K18566
		K18568
		K18569
		K18570
		K18571
		K18572
		K18582
		K18583
		K18649
		K18689
		K18690
		K18884
		K19102
		K19103
		K19104
		K19105
		K19106
		K19107
		K19108
		K19109
		K19110
		K19111
		K19112
		K19113
		K19180
		K19182
		K19183
		K19184
		K19200
		K19243
		K19269
		K19312
		K19566
		K19567
		K19568
		K19569
		K19570
		K19652
		K19653
		K19698
		K19813
		K19853
		K19854
		K19855
		K19856
		K19857
		K19858
		K19859
		K19884
		K19885
		K19886
		K19887
		K19888
		K19889
		K19969
		K19974
		K19978
		K19979
		K19981
		K19982
		K20075
		K20076
		K20077
		K20078
		K20079
		K20080
		K20081
		K20082
		K20085
		K20086
		K20087
		K20088
		K20089
		K20090
		K20152
		K20257
		K20260
		K20261
		K20262
		K20424
		K20425
		K20426
		K20427
		K20428
		K20430
		K20431
		K20432
		K20433
		K20434
		K20435
		K20436
		K20437
		K20438
		K20439
		K20440
		K20441
		K20442
		K20443
		K20565
		K20566
		K20567
		K20568
		K20569
		K20570
		K20573
		K20574
		K20575
		K20576
		K20577
		K20578
		K20579
		K20580
		K20581
		K20582
		K20583
		K20584
		K20585
		K20586
		K20587
		K20588
		K20589
		K20590
		K20591
		K20592
		K20593
		K20594
		K20595
		K20596
		K20597
		K20598
		K20678
		K20679
		K20680
		K20681
		K20682
		K20930
		K20940
		K20979
		K21036
		K21071
		K21103
		K21297
		K21301
		K21325
		K21326
		K21327
		K21328
		K21329
		K21330
		K21331
		K21332
		K21333
		K21335
		K21336
		K21337
		K21338
		K21428
		K21778
		K21779
		K21780
		K21781
		K21782
		K21783
		K21784
		K21785
		K21786
		K21787
		K21788
		K21789
		K21790
		K21791
		K21792
		K21793
		K21819
		K22049
		K22223
		K22305
		K22392
		K22473
		K22474
		K22476
		K22477
		K22478
		K22568
		K22813
		K23144
