# Supplementary material for: Energy efficiency and biological interactions define the core microbiome of deep oligotrophic groundwater
Source: Nat Commun. 2021 Jul 12;12:4253. doi: 10.1038/s41467-021-24549-z (PMC8275790; doi:10.1038/s41467-021-24549-z)
Supplement: Supplementary file 12 — Supplementary-Data9 [file 41467_2021_24549_MOESM12_ESM.xlsx]

## Sheet: Dissimilatory sulfur metabolism
FSGD MAG/SAG id	cluster	taxonomy	DsrA phylogeny	aprA	aprB	sat	DsrA	DsrB	dsrC	dsrD	dsrE	dsrF	dsrH	Prediction of sulfur dissimilatory metabolism
2754412860	CLUSTER_325	d__Bacteria;p__Actinobacteriota;c__Thermoleophilia;o__;f__;g__;s__	Reductive	1	1	1	1	1	1	0	1	1	1	missing dsrD
2756170410	CLUSTER_329	d__Bacteria;p__Proteobacteria;c__Gammaproteobacteria;o__Betaproteobacteriales;f__Hydrogenophilaceae;g__Thiobacillus;s__	Oxidative	1	1	1	1	0	1	0	0	0	0	missing dsrEFH
2756170443	CLUSTER_70	d__Bacteria;p__Proteobacteria;c__Gammaproteobacteria;o__Thiohalobacterales;f__Thiohalobacteraceae;g__;s__	Oxidative	1	1	1	1	1	1	0	1	1	1	sulfur oxidation to sulfate
2757320349	CLUSTER_210	d__Bacteria;p__Desulfobacterota;c__Desulfarculia;o__Desulfarculales;f__Desulfarculaceae;g__;s__	Reductive	1	1	1	1	1	1	1	0	0	0	sulfate reduction to sulfide
3300021831	CLUSTER_74	d__Bacteria;p__UBA9089;c__UBA9089;o__;f__;g__;s__	Reductive	1	1	1	1	1	1	0	1	1	0	missing dsrD
3300021836	CLUSTER_49	d__Bacteria;p__Proteobacteria;c__Alphaproteobacteria;o__Rhizobiales;f__Hyphomicrobiaceae;g__Filomicrobium;s__	Oxidative	1	1	1	1	1	1	0	1	1	1	sulfur oxidation to sulfate
3300022124	CLUSTER_341	d__Bacteria;p__Nitrospirota;c__Thermodesulfovibrionia;o__Thermodesulfovibrionales;f__UBA6898;g__GWC2-42-7;s__	Reductive	1	1	1	1	1	1	0	0	0	0	missing dsrD
KR11_0.1_MetaG.mb.115	CLUSTER_37	d__Bacteria;p__Proteobacteria;c__Gammaproteobacteria;o__Betaproteobacteriales;f__Rhodocyclaceae;g__UBA2250;s__	Oxidative	1	1	1	1	1	1	0	1	1	1	sulfur oxidation to sulfate
KR11_0.1_MetaG.mb.76	CLUSTER_5	d__Bacteria;p__Desulfobacterota;c__Desulfobulbia;o__Desulfobulbales;f__Desulfocapsaceae;g__UBA2270;s__GCA_002347745.1	Reductive	1	1	1	1	1	1	1	0	0	0	sulfate reduction to sulfide
KR11_0.1_MetaG.mb.77	CLUSTER_221	d__Bacteria;p__Desulfobacterota;c__Desulfobacteria;o__Desulfobacterales;f__Desulfobacteraceae;g__;s__	Reductive	0	1	1	1	1	1	1	0	0	0	sulfate reduction to sulfide
KR11_0.1_MetaG.mb.9	CLUSTER_10	d__Bacteria;p__Desulfobacterota;c__Desulfobacteria;o__Desulfobacterales;f__;g__;s__	Reductive	1	1	1	1	1	1	1	0	0	0	sulfate reduction to sulfide
KR11_Ju.mb.21	CLUSTER_5	d__Bacteria;p__Desulfobacterota;c__Desulfobulbia;o__Desulfobulbales;f__Desulfocapsaceae;g__UBA2270;s__GCA_002347745.1	Reductive	1	1	1	1	1	1	1	0	0	0	sulfate reduction to sulfide
KR11_Ju.mb.26	CLUSTER_37	d__Bacteria;p__Proteobacteria;c__Gammaproteobacteria;o__Betaproteobacteriales;f__Rhodocyclaceae;g__UBA2250;s__	Oxidative	1	1	1	1	0	1	0	0	0	0	sulfur oxidation to sulfate
KR11_N2.mb.11	CLUSTER_81	d__Bacteria;p__Desulfobacterota;c__Desulfobacteria;o__Desulfobacterales;f__UBA5616;g__;s__	Reductive	1	0	1	1	1	0	0	0	0	0	sulfate reduction to sulfide
KR11_N2.mb.12	CLUSTER_10	d__Bacteria;p__Desulfobacterota;c__Desulfobacteria;o__Desulfobacterales;f__;g__;s__	Reductive	1	1	1	1	1	1	1	0	0	0	sulfate reduction to sulfide
KR11_N2.mb.15	CLUSTER_37	d__Bacteria;p__Proteobacteria;c__Gammaproteobacteria;o__Betaproteobacteriales;f__Rhodocyclaceae;g__UBA2250;s__	Oxidative	1	1	1	1	1	1	0	1	1	1	sulfur oxidation to sulfate
KR11_N2.mb.22	CLUSTER_130	d__Bacteria;p__Desulfobacterota;c__Desulfobacteria;o__Desulfobacterales;f__BuS5;g__;s__	Reductive	0	0	1	1	1	1	1	0	0	0	sulfate reduction to sulfide
KR11_N2.mb.28	CLUSTER_5	d__Bacteria;p__Desulfobacterota;c__Desulfobulbia;o__Desulfobulbales;f__Desulfocapsaceae;g__UBA2270;s__GCA_002347745.1	Reductive	1	1	1	1	1	1	1	0	0	0	sulfate reduction to sulfide
KR11_N3.mb.12	CLUSTER_37	d__Bacteria;p__Proteobacteria;c__Gammaproteobacteria;o__Betaproteobacteriales;f__Rhodocyclaceae;g__UBA2250;s__	Oxidative	1	1	1	1	1	1	0	1	1	1	sulfur oxidation to sulfate
KR11_N3.mb.14	CLUSTER_130	d__Bacteria;p__Desulfobacterota;c__Desulfobacteria;o__Desulfobacterales;f__;g__;s__	Reductive	1	0	1	1	1	0	1	0	0	0	sulfate reduction to sulfide
KR11_N3.mb.18	CLUSTER_128	d__Bacteria;p__Proteobacteria;c__Gammaproteobacteria;o__Betaproteobacteriales;f__Gallionellaceae;g__Sideroxydans;s__	Oxidative	1	1	1	1	1	1	0	1	1	1	sulfur oxidation to sulfate
KR11_N3.mb.21	CLUSTER_5	d__Bacteria;p__Desulfobacterota;c__Desulfobulbia;o__Desulfobulbales;f__Desulfocapsaceae;g__UBA2270;s__GCA_002347745.1	Reductive	1	1	1	1	1	1	1	0	0	0	sulfate reduction to sulfide
KR11_N3.mb.34	CLUSTER_81	d__Bacteria;p__Desulfobacterota;c__Desulfobacteria;o__Desulfobacterales;f__UBA5616;g__;s__	Reductive	1	1	1	1	1	1	1	0	0	0	sulfate reduction to sulfide
KR11_N3.mb.43	CLUSTER_10	d__Bacteria;p__Desulfobacterota;c__Desulfobacteria;o__Desulfobacterales;f__;g__;s__	Reductive	1	1	1	1	1	1	1	0	0	0	sulfate reduction to sulfide
KR11_S1_MetaG.mb.1	CLUSTER_5	d__Bacteria;p__Desulfobacterota;c__Desulfobulbia;o__Desulfobulbales;f__Desulfocapsaceae;g__UBA2270;s__GCA_002347745.1	Reductive	1	1	1	1	1	1	1	0	0	0	sulfate reduction to sulfide
KR11_S2_MetaG.mb.12	CLUSTER_10	d__Bacteria;p__Desulfobacterota;c__Desulfobacteria;o__Desulfobacterales;f__;g__;s__	Reductive	1	1	1	1	1	1	1	0	0	0	sulfate reduction to sulfide
KR11_S2_MetaG.mb.3	CLUSTER_37	d__Bacteria;p__Proteobacteria;c__Gammaproteobacteria;o__Betaproteobacteriales;f__Rhodocyclaceae;g__UBA2250;s__	Oxidative	1	1	1	1	1	1	0	1	1	1	sulfur oxidation to sulfate
KR11_S2_MetaG.mb.7	CLUSTER_5	d__Bacteria;p__Desulfobacterota;c__Desulfobulbia;o__Desulfobulbales;f__Desulfocapsaceae;g__UBA2270;s__GCA_002347745.1	Reductive	1	1	1	1	1	1	1	0	0	0	sulfate reduction to sulfide
KR11_S3.mb.21	CLUSTER_47	d__Bacteria;p__Desulfobacterota;c__Desulfobulbia;o__Desulfobulbales;f__Desulfurivibrionaceae;g__UBA2262;s__	Reductive	1	1	1	1	1	1	1	0	0	0	sulfate reduction to sulfide
KR11_S3.mb.25	CLUSTER_221	d__Bacteria;p__Desulfobacterota;c__Desulfobacteria;o__Desulfobacterales;f__Desulfobacteraceae;g__Desulfotignum;s__	Reductive	1	1	1	1	1	1	1	0	0	0	sulfate reduction to sulfide
KR11_S3.mb.28	CLUSTER_10	d__Bacteria;p__Desulfobacterota;c__Desulfobacteria;o__Desulfobacterales;f__;g__;s__	Reductive	1	1	1	1	1	1	1	0	0	0	sulfate reduction to sulfide
KR11_S3.mb.44	CLUSTER_37	d__Bacteria;p__Proteobacteria;c__Gammaproteobacteria;o__Betaproteobacteriales;f__Rhodocyclaceae;g__UBA2250;s__	Oxidative	1	1	1	1	1	1	0	1	1	1	sulfur oxidation to sulfate
KR11_S3.mb.47	CLUSTER_5	d__Bacteria;p__Desulfobacterota;c__Desulfobulbia;o__Desulfobulbales;f__Desulfocapsaceae;g__UBA2270;s__GCA_002347745.1	Reductive	1	1	1	1	1	1	1	0	0	0	sulfate reduction to sulfide
KR11_S3.mb.6	CLUSTER_359	d__Bacteria;p__Desulfobacterota;c__Desulfobulbia;o__Desulfobulbales;f__;g__;s__	Reductive (2 types)	1	1	1	1	1	1	1	0	0	0	sulfate reduction to sulfide
KR13_J_MetaG.mb.4	CLUSTER_84	d__Bacteria;p__Desulfobacterota;c__Desulfobulbia;o__Desulfobulbales;f__Desulfurivibrionaceae;g__UBA2262;s__GCA_002841785.1	Reductive	0	0	0	1	1	1	1	0	0	0	sulfate reduction to sulfide
KR13_Ju.mb.13	CLUSTER_51	d__Bacteria;p__Desulfobacterota;c__Desulfobacteria;o__Desulfobacterales;f__;g__;s__	Reductive	0	0	1	1	0	0	0	0	0	0	sulfate reduction to sulfide
KR13_Ju.mb.25	CLUSTER_25	d__Bacteria;p__Desulfobacterota;c__Desulfovibrionia;o__Desulfovibrionales;f__Desulfovibrionaceae;g__Pseudodesulfovibrio;s__Pseudodesulfovibrio	Reductive	0	0	1	1	1	1	0	0	0	0	sulfate reduction to sulfide
KR13_Ju.mb.32	CLUSTER_85	d__Bacteria;p__Proteobacteria;c__Gammaproteobacteria;o__Betaproteobacteriales;f__Burkholderiaceae;g__Hydrogenophaga;s__Hydrogenophaga	Oxidative	0	0	1	1	1	1	0	1	1	1	sulfur oxidation to sulfite
KR13_N1.mb.35	CLUSTER_84	d__Bacteria;p__Desulfobacterota;c__Desulfobulbia;o__Desulfobulbales;f__Desulfurivibrionaceae;g__UBA2262;s__GCA_002841785.1	Reductive	1	1	1	1	1	1	1	0	0	0	sulfate reduction to sulfide
KR13_N1.mb.36	CLUSTER_25	d__Bacteria;p__Desulfobacterota;c__Desulfovibrionia;o__Desulfovibrionales;f__Desulfovibrionaceae;g__Pseudodesulfovibrio;s__Pseudodesulfovibrio	Reductive	0	0	1	1	1	1	1	0	0	0	sulfate reduction to sulfide
KR13_N1.mb.39	CLUSTER_138	d__Bacteria;p__Desulfobacterota;c__Desulfobaccia;o__Desulfobaccales;f__0-14-0-80-60-11;g__0-14-0-80-60-11;s__	Reductive	1	1	1	1	1	1	0	0	0	0	missing dsrD
KR13_N1.mb.40	CLUSTER_5	d__Bacteria;p__Desulfobacterota;c__Desulfobulbia;o__Desulfobulbales;f__Desulfocapsaceae;g__UBA2270;s__GCA_002347745.1	Reductive	1	1	1	1	1	1	1	0	0	0	sulfate reduction to sulfide
KR13_N1.mb.65	CLUSTER_51	d__Bacteria;p__Desulfobacterota;c__Desulfobacteria;o__Desulfobacterales;f__;g__;s__	Reductive	1	1	1	1	1	1	1	0	0	0	sulfate reduction to sulfide
KR13_N1.mb.68	CLUSTER_227	d__Bacteria;p__Desulfobacterota;c__Desulfobulbia;o__Desulfobulbales;f__Desulfurivibrionaceae;g__DB1;s__	Reductive	1	1	1	1	1	1	1	0	0	0	sulfate reduction to sulfide
KR13_N1.mb.71	CLUSTER_89	d__Bacteria;p__Desulfobacterota;c__Desulfarculia;o__Desulfarculales;f__Desulfarculaceae;g__;s__	Reductive	1	1	1	1	1	1	1	0	0	0	sulfate reduction to sulfide
KR13_N1.mb.75	CLUSTER_85	d__Bacteria;p__Proteobacteria;c__Gammaproteobacteria;o__Betaproteobacteriales;f__Burkholderiaceae;g__Hydrogenophaga;s__Hydrogenophaga	Oxidative	0	0	1	1	1	1	0	1	1	1	sulfur oxidation to sulfite
KR13_N2.mb.116	CLUSTER_227	d__Bacteria;p__Desulfobacterota;c__Desulfobulbia;o__Desulfobulbales;f__Desulfurivibrionaceae;g__DB1;s__	Reductive	1	1	1	1	1	1	1	0	0	0	sulfate reduction to sulfide
KR13_N2.mb.20	CLUSTER_85	d__Bacteria;p__Proteobacteria;c__Gammaproteobacteria;o__Betaproteobacteriales;f__Burkholderiaceae;g__Hydrogenophaga;s__Hydrogenophaga	Oxidative	0	0	1	1	1	1	0	1	1	1	sulfur oxidation to sulfite
KR13_N2.mb.31	CLUSTER_363	d__Bacteria;p__Nitrospirota;c__Thermodesulfovibrionia;o__Thermodesulfovibrionales;f__UBA1546;g__UBA1546;s__	Reductive	1	1	1	1	1	1	1	1	1	0	sulfate reduction to sulfide
KR13_N2.mb.39	CLUSTER_81	d__Bacteria;p__Desulfobacterota;c__Desulfobacteria;o__Desulfobacterales;f__UBA5616;g__;s__	Reductive	1	1	1	1	1	1	1	0	0	0	sulfate reduction to sulfide
KR13_N2.mb.41	CLUSTER_5	d__Bacteria;p__Desulfobacterota;c__Desulfobulbia;o__Desulfobulbales;f__Desulfocapsaceae;g__UBA2270;s__GCA_002347745.1	Reductive	1	1	1	1	1	1	1	0	0	0	sulfate reduction to sulfide
KR13_N2.mb.62	CLUSTER_138	d__Bacteria;p__Desulfobacterota;c__Desulfobaccia;o__Desulfobaccales;f__0-14-0-80-60-11;g__0-14-0-80-60-11;s__	Reductive	1	1	1	1	1	1	0	0	0	0	missing dsrD
KR13_N2.mb.76	CLUSTER_240	d__Bacteria;p__Desulfobacterota;c__Desulfobacteria;o__Desulfobacterales;f__BuS5;g__;s__	Reductive	1	1	1	1	1	1	1	0	0	0	sulfate reduction to sulfide
KR13_N2.mb.92	CLUSTER_25	d__Bacteria;p__Desulfobacterota;c__Desulfovibrionia;o__Desulfovibrionales;f__Desulfovibrionaceae;g__Pseudodesulfovibrio;s__Pseudodesulfovibrio	Reductive	1	1	1	1	1	1	1	0	0	0	sulfate reduction to sulfide
KR13_N2.mb.99	CLUSTER_89	d__Bacteria;p__Desulfobacterota;c__Desulfarculia;o__Desulfarculales;f__Desulfarculaceae;g__;s__	Reductive	1	1	1	1	1	1	1	0	0	0	sulfate reduction to sulfide
KR13_S1_MetaG.mb.12	CLUSTER_84	d__Bacteria;p__Desulfobacterota;c__Desulfobulbia;o__Desulfobulbales;f__Desulfurivibrionaceae;g__UBA2262;s__GCA_002841785.1	Reductive	0	1	1	1	1	1	1	0	0	0	sulfate reduction to sulfide
KR13_S1_MetaG.mb.7	CLUSTER_5	d__Bacteria;p__Desulfobacterota;c__Desulfobulbia;o__Desulfobulbales;f__Desulfocapsaceae;g__UBA2270;s__GCA_002347745.1	Reductive	0	0	1	1	1	1	1	0	0	0	sulfate reduction to sulfide
KR13_S2_MetaG.mb.9	CLUSTER_367	d__Bacteria;p__Desulfobacterota;c__Desulfobacteria;o__Desulfatiglanales;f__NaphS2;g__4484-190-2;s__	Reductive	1	0	1	1	1	0	1	0	0	0	sulfate reduction to sulfide
KR13_S3.mb.124	CLUSTER_138	d__Bacteria;p__Desulfobacterota;c__Desulfobaccia;o__Desulfobaccales;f__0-14-0-80-60-11;g__0-14-0-80-60-11;s__	Reductive	1	1	1	1	1	1	0	0	0	0	missing dsrD
KR13_S3.mb.15	CLUSTER_240	d__Bacteria;p__Desulfobacterota;c__Desulfobacteria;o__Desulfobacterales;f__BuS5;g__;s__	Reductive	1	1	1	1	1	1	1	0	0	0	sulfate reduction to sulfide
KR13_S3.mb.18	CLUSTER_25	d__Bacteria;p__Desulfobacterota;c__Desulfovibrionia;o__Desulfovibrionales;f__Desulfovibrionaceae;g__Pseudodesulfovibrio;s__Pseudodesulfovibrio	Reductive	1	1	1	1	1	1	1	0	0	0	sulfate reduction to sulfide
KR13_S3.mb.25	CLUSTER_81	d__Bacteria;p__Desulfobacterota;c__Desulfobacteria;o__Desulfobacterales;f__UBA5616;g__;s__	Reductive	1	1	1	1	1	1	1	0	0	0	sulfate reduction to sulfide
KR13_S3.mb.65	CLUSTER_244	d__Bacteria;p__Proteobacteria;c__Gammaproteobacteria;o__Betaproteobacteriales;f__Hydrogenophilaceae;g__Thiobacillus;s__	Oxidative	1	1	0	1	0	1	0	0	0	0	sulfur oxidation to sulfate
KR13_S3.mb.72	CLUSTER_89	d__Bacteria;p__Desulfobacterota;c__Desulfarculia;o__Desulfarculales;f__Desulfarculaceae;g__;s__	Reductive	1	0	1	1	1	1	1	0	0	0	sulfate reduction to sulfide
KR13_S3.mb.74	CLUSTER_85	d__Bacteria;p__Proteobacteria;c__Gammaproteobacteria;o__Betaproteobacteriales;f__Burkholderiaceae;g__Hydrogenophaga;s__Hydrogenophaga	Oxidative	0	0	1	1	0	1	0	0	0	1	sulfur oxidation to sulfite
KR13_S3.mb.82	CLUSTER_54	d__Bacteria;p__Desulfobacterota;c__Syntrophia;o__Syntrophales;f__UBA5619;g__UBA5619;s__	Reductive	0	0	0	1	1	1	1	0	0	0	sulfite reduction to sulfide/ disproportionation
KR13_S3.mb.93	CLUSTER_5	d__Bacteria;p__Desulfobacterota;c__Desulfobulbia;o__Desulfobulbales;f__Desulfocapsaceae;g__UBA2270;s__GCA_002347745.1	Reductive	1	1	1	1	1	1	1	0	0	0	sulfate reduction to sulfide
KR46_Ju.mb.13	CLUSTER_25	d__Bacteria;p__Desulfobacterota;c__Desulfovibrionia;o__Desulfovibrionales;f__Desulfovibrionaceae;g__Pseudodesulfovibrio;s__Pseudodesulfovibrio	Reductive	1	1	1	1	1	1	1	0	0	0	sulfate reduction to sulfide
KR46_Ju.mb.14	CLUSTER_145	d__Bacteria;p__Firmicutes_B;c__Desulfotomaculia;o__Ammonifexales;f__Desulforudaceae;g__;s__	Reductive	1	1	0	1	1	1	1	0	0	0	sulfate reduction to sulfide
KR46_Ju.mb.16	CLUSTER_147	d__Bacteria;p__Desulfobacterota;c__Desulfarculia;o__Desulfarculales;f__Desulfarculaceae;g__;s__	Reductive	1	1	1	1	1	1	1	0	0	0	sulfate reduction to sulfide
KR46_Ju.mb.3	CLUSTER_148	d__Bacteria;p__Desulfobacterota;c__Desulfovibrionia;o__Desulfovibrionales;f__Desulfomicrobiaceae;g__Desulfomicrobium;s__	Reductive	1	1	1	1	1	1	1	0	0	0	sulfate reduction to sulfide
KR46_M_MetaG.mb.1	CLUSTER_147	d__Bacteria;p__Desulfobacterota;c__Desulfarculia;o__Desulfarculales;f__Desulfarculaceae;g__;s__	Reductive	1	1	1	1	1	1	1	0	0	0	sulfate reduction to sulfide
KR46_M_MetaG.mb.10	CLUSTER_148	d__Bacteria;p__Desulfobacterota;c__Desulfovibrionia;o__Desulfovibrionales;f__Desulfomicrobiaceae;g__Desulfomicrobium;s__	Reductive	1	1	1	1	1	1	1	0	0	0	sulfate reduction to sulfide
KR46_M_MetaG.mb.3	CLUSTER_145	d__Bacteria;p__Firmicutes_B;c__Desulfotomaculia;o__Ammonifexales;f__Desulforudaceae;g__;s__	Reductive	1	1	1	1	1	1	1	0	0	0	sulfate reduction to sulfide
KR46_M_MetaG.mb.9	CLUSTER_25	d__Bacteria;p__Desulfobacterota;c__Desulfovibrionia;o__Desulfovibrionales;f__Desulfovibrionaceae;g__Pseudodesulfovibrio;s__Pseudodesulfovibrio	Reductive	1	1	1	1	1	1	1	0	0	0	sulfate reduction to sulfide
KR46_S_MetaG.mb.2	CLUSTER_147	d__Bacteria;p__Desulfobacterota;c__Desulfarculia;o__Desulfarculales;f__Desulfarculaceae;g__;s__	Reductive	1	1	1	1	1	1	1	0	0	0	sulfate reduction to sulfide
KR46_S_MetaG.mb.7	CLUSTER_145	d__Bacteria;p__Firmicutes_B;c__Desulfotomaculia;o__Ammonifexales;f__Desulforudaceae;g__;s__	Reductive	1	1	1	1	1	1	1	0	0	0	sulfate reduction to sulfide
KR46_S_MetaG.mb.8	CLUSTER_25	d__Bacteria;p__Desulfobacterota;c__Desulfovibrionia;o__Desulfovibrionales;f__Desulfovibrionaceae;g__Pseudodesulfovibrio;s__Pseudodesulfovibrio	Reductive	1	1	1	1	1	1	1	0	0	0	sulfate reduction to sulfide
KR46_S_MetaG.mb.9	CLUSTER_148	d__Bacteria;p__Desulfobacterota;c__Desulfovibrionia;o__Desulfovibrionales;f__Desulfomicrobiaceae;g__Desulfomicrobium;s__	Reductive	1	1	1	1	1	1	1	0	0	0	sulfate reduction to sulfide
MM_PC_MetaG.mb.113	CLUSTER_387	d__Bacteria;p__Desulfobacterota;c__Desulfobacteria;o__Desulfobacterales;f__Desulfobacteraceae;g__;s__	Reductive	1	1	1	1	1	1	1	0	0	0	sulfate reduction to sulfide
MM_PC_MetaG.mb.120	CLUSTER_57	d__Bacteria;p__UBA9089;c__UBA9089;o__;f__;g__;s__	Reductive	1	1	1	1	1	1	0	0	0	0	missing dsrD
MM_PC_MetaG.mb.227	CLUSTER_428	d__Bacteria;p__Desulfobacterota;c__Desulfobacteria;o__Desulfobacterales;f__UBA5616;g__;s__	Reductive	1	1	1	1	1	1	1	0	0	0	sulfate reduction to sulfide
MM_PC_MetaG.mb.230	CLUSTER_250	d__Bacteria;p__Desulfobacterota;c__Desulfobulbia;o__Desulfobulbales;f__Desulfocapsaceae;g__Desulfocapsa;s__	Reductive	1	1	1	1	1	1	1	0	0	0	sulfate reduction to sulfide
MM_PC_MetaG.mb.237	CLUSTER_431	d__Bacteria;p__Desulfobacterota;c__Desulfovibrionia;o__Desulfovibrionales;f__Desulfovibrionaceae;g__Desulfovibrio_P;s__	Reductive	1	1	1	1	1	1	1	0	0	0	sulfate reduction to sulfide
MM_PC_MetaG.mb.39	CLUSTER_439	d__Bacteria;p__Desulfobacterota;c__Desulfovibrionia;o__Desulfovibrionales;f__Desulfovibrionaceae;g__Desulfocurvus;s__	Reductive	1	1	1	1	1	1	1	0	0	0	sulfate reduction to sulfide
MM_PC_MetaG.mb.70	CLUSTER_444	d__Bacteria;p__Desulfobacterota;c__Desulfobacteria;o__Desulfobacterales;f__YD0425bin50;g__;s__	Reductive	1	1	1	1	1	1	1	0	0	0	sulfate reduction to sulfide
MM_PC_MetaG.mb.90	CLUSTER_452	d__Bacteria;p__Desulfobacterota;c__Desulfobacteria;o__Desulfobacterales;f__Desulfobacteraceae;g__Desulfotignum;s__	Reductive	0	1	1	1	1	1	1	0	0	0	sulfate reduction to sulfide
MM_PC_MetaG.mb.92	CLUSTER_258	d__Bacteria;p__Desulfobacterota;c__Desulfobulbia;o__Desulfobulbales;f__Desulfurivibrionaceae;g__DB1;s__	Reductive	1	1	1	1	1	1	1	0	0	0	sulfate reduction to sulfide
MM_PW_MetaG.mb.1	CLUSTER_58	d__Bacteria;p__Desulfobacterota;c__Desulfobulbia;o__Desulfobulbales;f__Desulfocapsaceae;g__Desulfocapsa;s__	Reductive	0	0	1	1	0	1	0	0	0	0	sulfate reduction to sulfide
MM_PW_MetaG.mb.19	CLUSTER_250	d__Bacteria;p__Desulfobacterota;c__Desulfobulbia;o__Desulfobulbales;f__Desulfocapsaceae;g__Desulfocapsa;s__	Reductive	1	1	1	1	1	1	1	0	0	0	sulfate reduction to sulfide
MM_PW_MetaG.mb.51	CLUSTER_258	d__Bacteria;p__Desulfobacterota;c__Desulfobulbia;o__Desulfobulbales;f__Desulfurivibrionaceae;g__DB1;s__	Reductive	1	1	1	1	1	1	1	0	0	0	sulfate reduction to sulfide
Modern_marine.mb.123	CLUSTER_164	d__Bacteria;p__Proteobacteria;c__Gammaproteobacteria;o__Betaproteobacteriales;f__Rhodocyclaceae;g__;s__	Oxidative	1	1	1	1	1	1	0	1	1	1	sulfur oxidation to sulfate
Modern_marine.mb.144	CLUSTER_158	d__Bacteria;p__UBP1;c__PRR-12;o__LZORAL124-64-63;f__;g__;s__	Reductive	1	1	1	1	1	1	0	0	0	0	missing dsrD
Modern_marine.mb.150	CLUSTER_262	d__Bacteria;p__Desulfobacterota;c__Desulfobulbia;o__Desulfobulbales;f__Desulfurivibrionaceae;g__;s__	Reductive	1	1	1	1	1	1	1	0	0	0	sulfate reduction to sulfide
Modern_marine.mb.154	CLUSTER_163	d__Bacteria;p__Desulfobacterota;c__Desulfobacteria;o__Desulfatiglanales;f__NaphS2;g__;s__	Reductive	1	1	1	1	1	1	1	1	0	0	sulfate reduction to sulfide
Modern_marine.mb.176	CLUSTER_266	d__Bacteria;p__UBA9089;c__CG2-30-40-21;o__CG2-30-40-21;f__CG2-30-40-21;g__;s__	Reductive	1	1	1	1	1	1	0	0	0	0	missing dsrD
Modern_marine.mb.18	CLUSTER_167	d__Bacteria;p__Proteobacteria;c__Gammaproteobacteria;o__Betaproteobacteriales;f__Gallionellaceae;g__Sideroxydans;s__	Oxidative	1	1	1	1	1	1	0	1	1	1	sulfur oxidation to sulfate
Modern_marine.mb.196	CLUSTER_269	d__Bacteria;p__Desulfobacterota;c__Desulfobulbia;o__Desulfobulbales;f__Desulfurivibrionaceae;g__;s__	Reductive	1	1	1	1	1	1	1	0	0	0	sulfate reduction to sulfide
Modern_marine.mb.199	CLUSTER_270	d__Bacteria;p__Desulfobacterota;c__Desulfobulbia;o__Desulfobulbales;f__Desulfurivibrionaceae;g__;s__	Reductive	1	1	1	1	1	1	1	0	0	0	sulfate reduction to sulfide
Modern_marine.mb.203	CLUSTER_171	d__Bacteria;p__Desulfobacterota;c__Desulfobulbia;o__Desulfobulbales;f__Desulfocapsaceae;g__UBA2270;s__	Reductive	1	1	1	1	1	1	1	0	0	0	sulfate reduction to sulfide
Modern_marine.mb.207	CLUSTER_172	d__Bacteria;p__Proteobacteria;c__Gammaproteobacteria;o__Thiotrichales;f__Thiotrichaceae;g__Thiothrix;s__	Oxidative	1	1	1	1	1	1	0	1	1	1	sulfur oxidation to sulfate
Modern_marine.mb.240	CLUSTER_175	d__Bacteria;p__Proteobacteria;c__Gammaproteobacteria;o__Betaproteobacteriales;f__Gallionellaceae;g__Sideroxydans;s__	Oxidative	1	1	1	1	1	1	0	1	1	1	sulfur oxidation to sulfate
Modern_marine.mb.260	CLUSTER_176	d__Bacteria;p__Proteobacteria;c__Gammaproteobacteria;o__Betaproteobacteriales;f__Sulfuricellaceae;g__Sulfuricella_A;s__	Oxidative	1	1	1	1	1	1	0	1	1	1	sulfur oxidation to sulfate
Modern_marine.mb.31	CLUSTER_289	d__Bacteria;p__Desulfobacterota;c__Desulfobacteria;o__Desulfobacterales;f__;g__;s__	Reductive	0	0	0	1	1	1	1	0	0	0	sulfite reduction to sulfide/ disproportionation
Modern_marine.mb.34	CLUSTER_292	d__Bacteria;p__Desulfobacterota;c__Desulfobulbia;o__Desulfobulbales;f__;g__;s__	Reductive	1	1	1	1	1	1	1	0	0	0	sulfate reduction to sulfide
Modern_marine.mb.35	CLUSTER_184	d__Bacteria;p__Proteobacteria;c__Gammaproteobacteria;o__Chromatiales;f__Sedimenticolaceae;g__YD12-FULL-61-37;s__	Oxidative	1	1	1	1	1	1	0	1	1	1	sulfur oxidation to sulfate
Modern_marine.mb.42	CLUSTER_295	d__Bacteria;p__Desulfobacterota;c__Desulfobulbia;o__Desulfobulbales;f__Desulfurivibrionaceae;g__;s__	Reductive	1	1	1	1	1	1	1	0	0	0	sulfate reduction to sulfide
Modern_marine.mb.49	CLUSTER_185	d__Bacteria;p__AABM5-125-24;c__AABM5-125-24;o__;f__;g__;s__	Reductive	1	1	1	1	1	1	0	0	0	0	missing dsrD
Modern_marine.mb.69	CLUSTER_299	d__Bacteria;p__Desulfobacterota;c__Desulfarculia;o__Desulfarculales;f__;g__;s__	Reductive	1	1	1	1	0	1	1	0	0	0	sulfate reduction to sulfide
Modern_marine.mb.74	CLUSTER_301	d__Bacteria;p__Desulfobacterota;c__Desulfobacteria;o__Desulfobacterales;f__Desulfobacteraceae;g__Desulfobacula;s__	Reductive	1	0	1	1	1	0	1	0	0	0	sulfate reduction to sulfide
Modern_marine_glass_biofilm.mb.105	CLUSTER_172	d__Bacteria;p__Proteobacteria;c__Gammaproteobacteria;o__Thiotrichales;f__Thiotrichaceae;g__Thiothrix;s__	Oxidative	1	1	1	1	1	1	0	1	1	1	sulfur oxidation to sulfate
Modern_marine_glass_biofilm.mb.122	CLUSTER_171	d__Bacteria;p__Desulfobacterota;c__Desulfobulbia;o__Desulfobulbales;f__Desulfocapsaceae;g__UBA2270;s__	Reductive	0	1	1	1	1	1	0	0	0	0	sulfate reduction to sulfide
Modern_marine_glass_biofilm.mb.127	CLUSTER_167	d__Bacteria;p__Proteobacteria;c__Gammaproteobacteria;o__Betaproteobacteriales;f__Gallionellaceae;g__Sideroxydans;s__	Oxidative	1	1	1	1	1	1	0	1	1	1	sulfur oxidation to sulfate
Modern_marine_glass_biofilm.mb.129	CLUSTER_175	d__Bacteria;p__Proteobacteria;c__Gammaproteobacteria;o__Betaproteobacteriales;f__Gallionellaceae;g__Sideroxydans;s__	Oxidative	1	1	1	1	1	1	0	1	1	1	sulfur oxidation to sulfate
Modern_marine_glass_biofilm.mb.13	CLUSTER_164	d__Bacteria;p__Proteobacteria;c__Gammaproteobacteria;o__Betaproteobacteriales;f__Rhodocyclaceae;g__;s__	Oxidative	1	1	1	1	1	1	0	1	1	1	sulfur oxidation to sulfate
Modern_marine_glass_biofilm.mb.147	CLUSTER_184	d__Bacteria;p__Proteobacteria;c__Gammaproteobacteria;o__Chromatiales;f__Sedimenticolaceae;g__YD12-FULL-61-37;s__	Oxidative	1	1	1	1	1	1	0	1	1	1	sulfur oxidation to sulfate
Modern_marine_glass_biofilm.mb.54	CLUSTER_163	d__Bacteria;p__Desulfobacterota;c__Desulfobacteria;o__Desulfatiglanales;f__NaphS2;g__;s__	Reductive	1	1	1	1	1	0	1	1	0	0	sulfate reduction to sulfide
Modern_marine_glass_biofilm.mb.74	CLUSTER_176	d__Bacteria;p__Proteobacteria;c__Gammaproteobacteria;o__Betaproteobacteriales;f__Sulfuricellaceae;g__Sulfuricella_A;s__	Oxidative	1	1	1	1	1	1	0	1	1	1	sulfur oxidation to sulfate
Modern_marine_rock_biofilm.mb.10	CLUSTER_175	d__Bacteria;p__Proteobacteria;c__Gammaproteobacteria;o__Betaproteobacteriales;f__Gallionellaceae;g__Sideroxydans;s__	Oxidative	0	1	1	1	0	1	0	0	1	1	sulfur oxidation to sulfate
Modern_marine_rock_biofilm.mb.105	CLUSTER_266	d__Bacteria;p__UBA9089;c__CG2-30-40-21;o__CG2-30-40-21;f__CG2-30-40-21;g__;s__	Reductive	1	1	1	1	1	1	0	0	0	0	missing dsrD
Modern_marine_rock_biofilm.mb.107	CLUSTER_292	d__Bacteria;p__Desulfobacterota;c__Desulfobulbia;o__Desulfobulbales;f__;g__;s__	Reductive	1	1	1	1	1	1	1	0	0	0	sulfate reduction to sulfide
Modern_marine_rock_biofilm.mb.11	CLUSTER_299	d__Bacteria;p__Desulfobacterota;c__Desulfarculia;o__Desulfarculales;f__;g__;s__	Reductive	0	1	1	1	0	0	1	0	0	0	sulfate reduction to sulfide
Modern_marine_rock_biofilm.mb.110	CLUSTER_176	d__Bacteria;p__Proteobacteria;c__Gammaproteobacteria;o__Betaproteobacteriales;f__Sulfuricellaceae;g__Sulfuricella_A;s__	Oxidative	1	1	1	1	1	1	0	1	1	1	sulfur oxidation to sulfate
Modern_marine_rock_biofilm.mb.12	CLUSTER_295	d__Bacteria;p__Desulfobacterota;c__Desulfobulbia;o__Desulfobulbales;f__Desulfurivibrionaceae;g__;s__	Reductive	1	1	1	1	1	1	1	0	0	0	sulfate reduction to sulfide
Modern_marine_rock_biofilm.mb.20	CLUSTER_172	d__Bacteria;p__Proteobacteria;c__Gammaproteobacteria;o__Thiotrichales;f__Thiotrichaceae;g__Thiothrix;s__	Oxidative	1	1	1	1	1	1	0	1	1	1	sulfur oxidation to sulfate
Modern_marine_rock_biofilm.mb.23	CLUSTER_262	d__Bacteria;p__Desulfobacterota;c__Desulfobulbia;o__Desulfobulbales;f__Desulfurivibrionaceae;g__;s__	Reductive	1	1	1	1	1	1	1	0	0	0	sulfate reduction to sulfide
Modern_marine_rock_biofilm.mb.32	CLUSTER_301	d__Bacteria;p__Desulfobacterota;c__Desulfobacteria;o__Desulfobacterales;f__Desulfobacteraceae;g__Desulfobacula;s__	Reductive	1	1	1	1	0	1	1	0	0	0	sulfate reduction to sulfide
Modern_marine_rock_biofilm.mb.33	CLUSTER_270	d__Bacteria;p__Desulfobacterota;c__Desulfobulbia;o__Desulfobulbales;f__Desulfurivibrionaceae;g__;s__	Reductive	1	1	1	1	1	1	1	0	0	0	sulfate reduction to sulfide
Modern_marine_rock_biofilm.mb.44	CLUSTER_158	d__Bacteria;p__UBP1;c__PRR-12;o__LZORAL124-64-63;f__;g__;s__	Reductive	1	0	1	1	1	1	0	0	0	0	missing dsrD
Modern_marine_rock_biofilm.mb.45	CLUSTER_504	d__Bacteria;p__Proteobacteria;c__Gammaproteobacteria;o__Betaproteobacteriales;f__Hydrogenophilaceae;g__UBA3361;s__	Oxidative	1	1	1	1	1	1	0	1	1	1	sulfur oxidation to sulfate
Modern_marine_rock_biofilm.mb.62	CLUSTER_269	d__Bacteria;p__Desulfobacterota;c__Desulfobulbia;o__Desulfobulbales;f__Desulfurivibrionaceae;g__;s__	Reductive	1	1	1	1	1	1	1	0	0	0	sulfate reduction to sulfide
Modern_marine_rock_biofilm.mb.68	CLUSTER_164	d__Bacteria;p__Proteobacteria;c__Gammaproteobacteria;o__Betaproteobacteriales;f__Rhodocyclaceae;g__;s__	Oxidative	1	1	1	1	1	1	0	1	1	1	sulfur oxidation to sulfate
Modern_marine_rock_biofilm.mb.74	CLUSTER_185	d__Bacteria;p__AABM5-125-24;c__AABM5-125-24;o__;f__;g__;s__	Reductive	0	1	1	1	0	1	0	0	0	0	missing dsrD
Modern_marine_rock_biofilm.mb.82	CLUSTER_184	d__Bacteria;p__Proteobacteria;c__Gammaproteobacteria;o__Chromatiales;f__Sedimenticolaceae;g__YD12-FULL-61-37;s__	Oxidative	1	1	1	1	1	1	0	1	1	1	sulfur oxidation to sulfate
Modern_marine_rock_biofilm.mb.87	CLUSTER_171	d__Bacteria;p__Desulfobacterota;c__Desulfobulbia;o__Desulfobulbales;f__Desulfocapsaceae;g__UBA2270;s__	Reductive	1	1	1	1	1	1	1	0	0	0	sulfate reduction to sulfide
Modern_marine_rock_biofilm.mb.96	CLUSTER_167	d__Bacteria;p__Proteobacteria;c__Gammaproteobacteria;o__Betaproteobacteriales;f__Gallionellaceae;g__Sideroxydans;s__	Oxidative	1	1	1	1	1	1	0	1	1	1	sulfur oxidation to sulfate
Old_saline.mb.102	CLUSTER_312	d__Bacteria;p__Desulfobacterota;c__Desulfovibrionia;o__Desulfovibrionales;f__Desulfovibrionaceae;g__;s__	Reductive	1	1	1	1	1	1	1	0	0	0	sulfate reduction to sulfide
Old_saline.mb.11	CLUSTER_103	d__Bacteria;p__UBA9089;c__UBA9088;o__UBA9088;f__;g__;s__	Reductive	1	0	0	1	0	1	0	1	1	0	missing dsrD
Old_saline.mb.115	CLUSTER_314	d__Bacteria;p__Desulfobacterota;c__Desulfovibrionia;o__Desulfovibrionales;f__Desulfovibrionaceae;g__Desulfovibrio_P;s__	Reductive	1	1	1	1	1	1	1	0	0	0	sulfate reduction to sulfide
Old_saline.mb.128	CLUSTER_568	d__Bacteria;p__Desulfobacterota;c__Desulfobulbia;o__Desulfobulbales;f__Desulfocapsaceae;g__Desulforhopalus;s__	Reductive	1	1	1	1	1	1	1	0	0	0	sulfate reduction to sulfide
Old_saline.mb.139	CLUSTER_110	d__Bacteria;p__Desulfobacterota;c__Desulfobacteria;o__Desulfobacterales;f__Desulfobacteraceae;g__Desulfobacula;s__	Reductive	1	1	1	1	1	1	1	0	0	0	sulfate reduction to sulfide
Old_saline.mb.145	CLUSTER_194	d__Bacteria;p__Proteobacteria;c__Gammaproteobacteria;o__Betaproteobacteriales;f__Hydrogenophilaceae;g__Thiobacillus;s__	Oxidative	1	1	1	1	1	1	0	1	1	1	sulfur oxidation to sulfate
Old_saline.mb.149	CLUSTER_193	d__Bacteria;p__Desulfobacterota;c__Desulfobulbia;o__Desulfobulbales;f__Desulfurivibrionaceae;g__UBA2262;s__	Reductive	1	1	1	1	1	1	1	0	0	0	sulfate reduction to sulfide
Old_saline.mb.16	CLUSTER_63	d__Bacteria;p__Desulfobacterota;c__Desulfobacteria;o__Desulfobacterales;f__Desulfobacteraceae;g__;s__	Reductive	1	1	1	1	1	1	1	0	0	0	sulfate reduction to sulfide
Old_saline.mb.38	CLUSTER_316	d__Bacteria;p__Proteobacteria;c__Gammaproteobacteria;o__Betaproteobacteriales;f__Gallionellaceae;g__Sideroxydans;s__	Oxidative	1	1	1	1	1	1	0	1	1	1	sulfur oxidation to sulfate
Old_saline.mb.48	CLUSTER_570	d__Bacteria;p__UBA9089;c__UBA9089;o__;f__;g__;s__	Reductive	1	1	0	1	1	1	0	0	0	0	missing dsrD
Old_saline.mb.50	CLUSTER_71	d__Bacteria;p__Zixibacteria;c__MSB-5A5;o__;f__;g__;s__	Reductive	1	1	1	1	1	1	0	0	0	0	missing dsrD
Old_saline.mb.74	CLUSTER_317	d__Bacteria;p__Proteobacteria;c__Gammaproteobacteria;o__Betaproteobacteriales;f__Gallionellaceae;g__Sideroxydans;s__	Oxidative	1	1	1	1	1	1	0	1	1	1	sulfur oxidation to sulfate
Old_saline.mb.8	CLUSTER_105	d__Bacteria;p__Desulfobacterota;c__Desulfarculia;o__Desulfarculales;f__Desulfarculaceae;g__;s__	Reductive	1	1	1	1	1	1	1	0	0	0	sulfate reduction to sulfide
Old_saline.mb.82	CLUSTER_58	d__Bacteria;p__Desulfobacterota;c__Desulfobulbia;o__Desulfobulbales;f__Desulfocapsaceae;g__Desulfocapsa;s__	Reductive	1	1	1	1	1	1	1	0	0	0	sulfate reduction to sulfide
Old_saline_glass_biofilm.mb.1	CLUSTER_318	d__Bacteria;p__Proteobacteria;c__Gammaproteobacteria;o__Betaproteobacteriales;f__Rhodocyclaceae;g__;s__	Oxidative	1	1	1	1	1	1	0	1	1	1	sulfur oxidation to sulfate
Old_saline_glass_biofilm.mb.10	CLUSTER_316	d__Bacteria;p__Proteobacteria;c__Gammaproteobacteria;o__Betaproteobacteriales;f__Gallionellaceae;g__Sideroxydans;s__	Oxidative	1	1	1	1	1	1	0	1	1	1	sulfur oxidation to sulfate
Old_saline_glass_biofilm.mb.15	CLUSTER_58	d__Bacteria;p__Desulfobacterota;c__Desulfobulbia;o__Desulfobulbales;f__Desulfocapsaceae;g__Desulfocapsa;s__	Reductive	1	1	1	1	1	1	1	0	0	0	sulfate reduction to sulfide
Old_saline_glass_biofilm.mb.4	CLUSTER_194	d__Bacteria;p__Proteobacteria;c__Gammaproteobacteria;o__Betaproteobacteriales;f__Hydrogenophilaceae;g__Thiobacillus;s__	Oxidative	1	1	1	1	1	1	0	1	1	1	sulfur oxidation to sulfate
Old_saline_planktonic.mb.1	CLUSTER_193	d__Bacteria;p__Desulfobacterota;c__Desulfobulbia;o__Desulfobulbales;f__Desulfurivibrionaceae;g__UBA2262;s__	Reductive	0	1	1	1	1	1	1	0	0	0	sulfate reduction to sulfide
Old_saline_planktonic.mb.104	CLUSTER_50	d__Bacteria;p__Desulfobacterota;c__Desulfobacteria;o__Desulfobacterales;f__UBA5616;g__;s__	Reductive	1	1	1	1	1	0	1	0	0	0	sulfate reduction to sulfide
Old_saline_planktonic.mb.111	CLUSTER_63	d__Bacteria;p__Desulfobacterota;c__Desulfobacteria;o__Desulfobacterales;f__Desulfobacteraceae;g__;s__	Reductive	1	1	1	1	1	1	1	0	0	0	sulfate reduction to sulfide
Old_saline_planktonic.mb.3	CLUSTER_110	d__Bacteria;p__Desulfobacterota;c__Desulfobacteria;o__Desulfobacterales;f__Desulfobacteraceae;g__Desulfobacula;s__	Reductive	1	1	1	1	1	1	1	0	0	0	sulfate reduction to sulfide
Old_saline_planktonic.mb.35	CLUSTER_71	d__Bacteria;p__Zixibacteria;c__MSB-5A5;o__;f__;g__;s__	Reductive	1	1	1	1	1	1	0	0	0	0	missing dsrD
Old_saline_planktonic.mb.73	CLUSTER_105	d__Bacteria;p__Desulfobacterota;c__Desulfarculia;o__Desulfarculales;f__Desulfarculaceae;g__;s__	Reductive	1	1	1	1	1	1	1	0	0	0	sulfate reduction to sulfide
Old_saline_planktonic.mb.76	CLUSTER_574	d__Bacteria;p__Proteobacteria;c__Gammaproteobacteria;o__Betaproteobacteriales;f__Hydrogenophilaceae;g__Thiobacillus;s__GCA_002256995.1	Oxidative	1	1	1	1	1	1	0	1	1	1	sulfur oxidation to sulfate
Old_saline_rock_biofilm.mb.15	CLUSTER_318	d__Bacteria;p__Proteobacteria;c__Gammaproteobacteria;o__Betaproteobacteriales;f__Rhodocyclaceae;g__;s__	Oxidative	1	1	1	1	1	1	0	1	1	1	sulfur oxidation to sulfate
Old_saline_rock_biofilm.mb.16	CLUSTER_314	d__Bacteria;p__Desulfobacterota;c__Desulfovibrionia;o__Desulfovibrionales;f__Desulfovibrionaceae;g__Desulfovibrio_P;s__	Reductive	1	1	1	1	1	1	1	0	0	0	sulfate reduction to sulfide
Old_saline_rock_biofilm.mb.2	CLUSTER_194	d__Bacteria;p__Proteobacteria;c__Gammaproteobacteria;o__Betaproteobacteriales;f__Hydrogenophilaceae;g__Thiobacillus;s__	Oxidative	1	1	1	1	1	1	0	1	1	1	sulfur oxidation to sulfate
Old_saline_rock_biofilm.mb.26	CLUSTER_58	d__Bacteria;p__Desulfobacterota;c__Desulfobulbia;o__Desulfobulbales;f__Desulfocapsaceae;g__Desulfocapsa;s__	Reductive	1	1	1	1	1	1	1	0	0	0	sulfate reduction to sulfide
Old_saline_rock_biofilm.mb.6	CLUSTER_317	d__Bacteria;p__Proteobacteria;c__Gammaproteobacteria;o__Betaproteobacteriales;f__Gallionellaceae;g__Sideroxydans;s__	Oxidative	1	1	1	1	1	1	0	1	1	1	sulfur oxidation to sulfate
OS_PC_MetaG.mb.106	CLUSTER_126	d__Bacteria;p__Desulfobacterota;c__BSN033;o__SM23-61;f__SM23-61;g__;s__	Reductive	1	0	0	1	1	1	1	0	0	0	sulfate reduction to sulfide
OS_PC_MetaG.mb.114	CLUSTER_70	d__Bacteria;p__Proteobacteria;c__Gammaproteobacteria;o__Thiohalobacterales;f__Thiohalobacteraceae;g__;s__	Oxidative	1	1	1	1	1	1	0	1	1	1	sulfur oxidation to sulfate
OS_PC_MetaG.mb.115	CLUSTER_63	d__Bacteria;p__Desulfobacterota;c__Desulfobacteria;o__Desulfobacterales;f__Desulfobacteraceae;g__;s__	Reductive	1	1	1	1	1	1	1	0	0	0	sulfate reduction to sulfide
OS_PC_MetaG.mb.126	CLUSTER_244	d__Bacteria;p__Proteobacteria;c__Gammaproteobacteria;o__Betaproteobacteriales;f__Hydrogenophilaceae;g__Thiobacillus;s__GCA_001802655.1	Oxidative	1	1	1	1	1	1	0	1	1	1	sulfur oxidation to sulfate
OS_PC_MetaG.mb.142	CLUSTER_524	d__Bacteria;p__SAR324;c__SAR324;o__XYD2-FULL-50-16;f__XYD2-FULL-50-16;g__;s__	Reductive	1	1	1	1	1	1	0	0	0	0	missing dsrD
OS_PC_MetaG.mb.154	CLUSTER_71	d__Bacteria;p__Zixibacteria;c__MSB-5A5;o__;f__;g__;s__	Reductive	1	1	1	1	1	1	0	0	0	0	missing dsrD
OS_PC_MetaG.mb.157	CLUSTER_193	d__Bacteria;p__Desulfobacterota;c__Desulfobulbia;o__Desulfobulbales;f__Desulfurivibrionaceae;g__UBA2262;s__	Reductive	1	1	1	1	1	1	1	0	0	0	sulfate reduction to sulfide
OS_PC_MetaG.mb.163	CLUSTER_110	d__Bacteria;p__Desulfobacterota;c__Desulfobacteria;o__Desulfobacterales;f__Desulfobacteraceae;g__Desulfobacula;s__	Reductive	1	1	0	1	1	1	1	0	0	0	sulfate reduction to sulfide
OS_PC_MetaG.mb.164	CLUSTER_530	d__Bacteria;p__Chloroflexota;c__Dehalococcoidia;o__Dehalococcoidales;f__UBA5760;g__;s__	Reductive	1	1	1	1	1	1	1	0	0	0	sulfate reduction to sulfide
OS_PC_MetaG.mb.171	CLUSTER_57	d__Bacteria;p__UBA9089;c__UBA9089;o__;f__;g__;s__	Reductive	1	1	1	1	1	1	0	0	0	0	missing dsrD
OS_PC_MetaG.mb.200	CLUSTER_49	d__Bacteria;p__Proteobacteria;c__Alphaproteobacteria;o__Rhizobiales;f__Hyphomicrobiaceae;g__Filomicrobium;s__	Oxidative	1	1	1	1	1	1	0	1	1	1	sulfur oxidation to sulfate
OS_PC_MetaG.mb.36	CLUSTER_551	d__Bacteria;p__Desulfobacterota;c__Desulfarculia;o__Adiutricales;f__;g__;s__	Reductive	1	1	1	1	1	1	1	0	0	0	sulfate reduction to sulfide
OS_PC_MetaG.mb.58	CLUSTER_10	d__Bacteria;p__Desulfobacterota;c__Desulfobacteria;o__Desulfobacterales;f__;g__;s__	Reductive	1	1	1	1	1	1	0	0	0	0	sulfate reduction to sulfide
OS_PC_MetaG.mb.69	CLUSTER_561	d__Bacteria;p__SAR324;c__SAR324;o__XYD2-FULL-50-16;f__XYD2-FULL-50-16;g__;s__	Reductive	1	1	1	1	1	1	0	0	0	0	missing dsrD
OS_PC_MetaG.mb.75	CLUSTER_105	d__Bacteria;p__Desulfobacterota;c__Desulfarculia;o__Desulfarculales;f__Desulfarculaceae;g__;s__	Reductive	1	1	1	1	1	1	1	0	0	0	sulfate reduction to sulfide
OS_PC_MetaG.mb.90	CLUSTER_566	d__Bacteria;p__Desulfobacterota;c__Desulfobacteria;o__Desulfobacterales;f__Desulfatibacillaceae;g__;s__	Reductive	1	1	1	1	1	1	1	0	0	0	sulfate reduction to sulfide
OSL_A.mb.1	CLUSTER_63	d__Bacteria;p__Desulfobacterota;c__Desulfobacteria;o__Desulfobacterales;f__Desulfobacteraceae;g__;s__	Reductive	1	1	1	1	1	1	1	0	0	0	sulfate reduction to sulfide
OSL_A.mb.5	CLUSTER_110	d__Bacteria;p__Desulfobacterota;c__Desulfobacteria;o__Desulfobacterales;f__Desulfobacteraceae;g__Desulfobacula;s__	Reductive	1	1	1	1	1	1	1	0	0	0	sulfate reduction to sulfide
OSL_B.mb.9	CLUSTER_63	d__Bacteria;p__Desulfobacterota;c__Desulfobacteria;o__Desulfobacterales;f__Desulfobacteraceae;g__;s__	Reductive	0	0	1	1	0	1	0	0	0	0	sulfate reduction to sulfide
s-sag6.2	CLUSTER_49	d__Bacteria;p__Proteobacteria;c__Alphaproteobacteria;o__Rhizobiales;f__Hyphomicrobiaceae;g__Filomicrobium;s__	Oxidative	1	1	1	1	1	1	0	1	1	1	sulfur oxidation to sulfate
UML_A.mb.5	CLUSTER_198	d__Bacteria;p__Desulfobacterota;c__Syntrophia;o__Syntrophales;f__UBA5619;g__UBA5619;s__	Reductive	0	0	0	1	1	1	1	0	0	0	sulfite reduction to sulfide/ disproportionation
UML_B.mb.18	CLUSTER_198	d__Bacteria;p__Desulfobacterota;c__Syntrophia;o__Syntrophales;f__UBA5619;g__UBA5619;s__	Reductive	1	0	0	1	1	1	1	0	0	0	sulfite reduction to sulfide/ disproportionation
Undefined_mixed_planktonic.mb.19	CLUSTER_198	d__Bacteria;p__Desulfobacterota;c__Syntrophia;o__Syntrophales;f__UBA5619;g__UBA5619;s__	Reductive	0	0	0	1	1	1	1	0	0	0	sulfite reduction to sulfide/ disproportionation
