# Supplementary material for: Energy efficiency and biological interactions define the core microbiome of deep oligotrophic groundwater
Source: Nat Commun. 2021 Jul 12;12:4253. doi: 10.1038/s41467-021-24549-z (PMC8275790; doi:10.1038/s41467-021-24549-z)
Supplement: Supplementary file 13 — Supplementary-Data10 [file 41467_2021_24549_MOESM13_ESM.xlsx]

## Sheet: Acetate-metabolism
cluster	id	taxonomy	Phosphate acetyltransferase			Acetate kinase
			K00625	K13788	K15024	K00925
CLUSTER_41	Modern_marine.mb.155	d__Bacteria;p__Patescibacteria;c__ABY1;o__Falkowbacterales;f__GWC2-42-12;g__;s__	0	0	1	0
CLUSTER_41	Modern_marine_glass_biofilm.mb.162	d__Bacteria;p__Patescibacteria;c__ABY1;o__Falkowbacterales;f__GWC2-42-12;g__;s__	0	0	0	0
CLUSTER_41	Modern_marine_rock_biofilm.mb.46	d__Bacteria;p__Patescibacteria;c__ABY1;o__Falkowbacterales;f__GWC2-42-12;g__;s__	0	0	1	1
CLUSTER_41	UML_A.mb.15	d__Bacteria;p__Patescibacteria;c__ABY1;o__Falkowbacterales;f__GWC2-42-12;g__;s__	0	0	1	1
CLUSTER_41	UML_B.mb.8	d__Bacteria;p__Patescibacteria;c__ABY1;o__Falkowbacterales;f__GWC2-42-12;g__;s__	0	0	1	1
CLUSTER_41	Undefined_mixed_planktonic.mb.65	d__Bacteria;p__Patescibacteria;c__ABY1;o__Falkowbacterales;f__GWC2-42-12;g__;s__	0	0	0	1
CLUSTER_436	MM_PC_MetaG.mb.33	d__Bacteria;p__Patescibacteria;c__Gracilibacteria;o__Peregrinibacterales;f__UBA12470;g__;s__	1	1	0	1
CLUSTER_587	Undefined_mixed_planktonic.mb.121	d__Bacteria;p__Patescibacteria;c__Paceibacteria;o__Azambacterales;f__UBA10092;g__UBA10092;s__	0	0	1	1
CLUSTER_594	Undefined_mixed_planktonic.mb.48	d__Bacteria;p__Patescibacteria;c__Paceibacteria;o__;f__;g__;s__	0	0	0	1
CLUSTER_596	Undefined_mixed_planktonic.mb.81	d__Bacteria;p__Patescibacteria;c__Gracilibacteria;o__Peregrinibacterales;f__UBA12463;g__;s__	1	1	0	1
