# Supplementary material for: Energy efficiency and biological interactions define the core microbiome of deep oligotrophic groundwater
Source: Nat Commun. 2021 Jul 12;12:4253. doi: 10.1038/s41467-021-24549-z (PMC8275790; doi:10.1038/s41467-021-24549-z)
Supplement: Supplementary file 14 — Supplementary-Data11 [file 41467_2021_24549_MOESM14_ESM.xlsx]

## Sheet: Sporulation-annotation
sporulation id	2754412919	2756170341	2756170439	2757320324	2757320330	KR13_S3.mb.122	KR46_Ju.mb.14	KR46_M_MetaG.mb.3	KR46_S_MetaG.mb.3	KR46_S_MetaG.mb.7	MM_PC_MetaG.mb.128	MM_PC_MetaG.mb.133	MM_PC_MetaG.mb.136	MM_PC_MetaG.mb.192	MM_PC_MetaG.mb.32	MM_PC_MetaG.mb.5	MM_PW_MetaG.mb.36
K02491 kinA; two-component system, sporulation sensor kinase A [EC:2.7.13.3]	0	0	0	0	0	0	0	1	0	1	0	0	0	0	0	0	1
K07697 kinB; two-component system, sporulation sensor kinase B [EC:2.7.13.3]	0	0	0	0	0	0	0	0	0	0	0	0	0	0	0	0	1
K07698 kinC; two-component system, sporulation sensor kinase C [EC:2.7.13.3]	0	0	0	0	0	0	0	0	0	0	0	0	0	0	0	0	0
K13532 kinD; two-component system, sporulation sensor kinase D [EC:2.7.13.3]	0	0	0	0	0	0	0	0	0	0	0	0	0	0	0	0	1
K13533 kinE; two-component system, sporulation sensor kinase E [EC:2.7.13.3]	0	0	0	0	0	0	0	0	0	0	0	0	0	0	0	0	1
K06347 kapB; kinase-associated protein B	0	0	0	0	0	0	0	0	0	0	0	0	0	0	0	0	0
K02490 spo0F; two-component system, response regulator, stage 0 sporulation protein F	0	0	0	0	0	0	1	0	0	1	0	0	0	0	0	0	1
K06375 spo0B; stage 0 sporulation protein B (sporulation initiation phosphotransferase) [EC:2.7.-.-]	0	0	0	0	0	0	0	0	0	0	0	0	0	0	0	0	1
K07699 spo0A; two-component system, response regulator, stage 0 sporulation protein A	0	0	0	0	0	0	1	1	0	1	0	0	0	0	0	0	1
K03091 sigH; RNA polymerase sporulation-specific sigma factor	0	1	0	1	1	1	1	1	1	1	1	1	0	0	0	1	1
K04769 spoVT; AbrB family transcriptional regulator, stage V sporulation protein T	0	0	0	0	0	0	1	1	0	1	0	0	0	0	0	0	1
K06283 spoIIID; putative DeoR family transcriptional regulator, stage III sporulation protein D	0	0	0	0	0	0	1	1	0	1	0	0	0	0	0	0	1
K06348 kapD; sporulation inhibitor KapD	1	1	0	1	0	1	0	0	0	0	1	1	1	1	1	1	0
K06377 spo0M; sporulation-control protein	0	0	0	0	0	0	0	0	0	0	0	0	0	0	0	0	1
K06378 spoIIAA; stage II sporulation protein AA (anti-sigma F factor antagonist)	0	0	0	0	0	0	0	0	1	1	0	0	0	0	0	0	1
K06379 spoIIAB; stage II sporulation protein AB (anti-sigma F factor) [EC:2.7.11.1]	0	0	0	0	0	0	0	0	0	1	0	0	0	0	0	0	1
K06381 spoIID; stage II sporulation protein D	0	0	0	0	0	0	1	1	0	1	0	0	0	0	0	0	1
K06382 spoIIE; stage II sporulation protein E [EC:3.1.3.16]	0	0	0	0	0	0	0	1	0	1	0	0	0	0	0	0	1
K06383 spoIIGA; stage II sporulation protein GA (sporulation sigma-E factor processing peptidase) [EC:3.4.23.-]	0	0	0	0	0	0	1	1	0	1	0	0	0	0	0	0	0
K06384 spoIIM; stage II sporulation protein M	0	0	0	0	0	0	1	1	0	1	0	0	0	0	0	0	0
K06385 spoIIP; stage II sporulation protein P	0	0	0	0	0	0	1	1	0	1	0	0	0	0	0	0	1
K06386 spoIIQ; stage II sporulation protein Q	0	0	0	0	0	0	0	0	0	0	0	0	0	0	0	0	1
K06387 spoIIR; stage II sporulation protein R	0	0	0	0	0	0	1	1	0	1	0	0	0	0	0	0	1
K06390 spoIIIAA; stage III sporulation protein AA	0	0	0	0	0	0	0	0	0	1	0	0	0	0	0	0	0
K06391 spoIIIAB; stage III sporulation protein AB	0	0	0	0	0	0	0	0	0	1	0	0	0	0	0	0	0
K06392 spoIIIAC; stage III sporulation protein AC	0	0	0	0	0	0	0	0	0	1	0	0	0	0	0	0	1
K06393 spoIIIAD; stage III sporulation protein AD	0	0	0	0	0	0	0	0	0	1	0	0	0	0	0	0	0
K06394 spoIIIAE; stage III sporulation protein AE	0	0	0	0	0	0	0	0	0	1	0	0	0	0	0	0	1
K06395 spoIIIAF; stage III sporulation protein AF	0	0	0	0	0	0	0	0	0	1	0	0	0	0	0	0	0
K06396 spoIIIAG; stage III sporulation protein AG	0	0	0	0	0	0	0	0	0	1	0	0	0	0	0	0	1
K06397 spoIIIAH; stage III sporulation protein AH	0	0	0	0	0	0	0	0	0	1	0	0	0	0	0	0	1
K06398 spoIVA; stage IV sporulation protein A	0	0	0	0	0	0	1	1	0	1	0	0	0	0	0	0	1
K06399 spoIVB; stage IV sporulation protein B [EC:3.4.21.116]	0	0	0	0	0	0	1	1	0	1	0	0	0	0	0	0	1
K06402 spoIVFB; stage IV sporulation protein FB [EC:3.4.24.-]	0	0	0	0	0	0	1	1	0	1	0	0	0	0	0	0	0
K06405 spoVAC; stage V sporulation protein AC	0	0	0	0	0	0	1	1	0	1	0	0	0	0	0	0	1
K06406 spoVAD; stage V sporulation protein AD	0	0	0	0	0	0	1	1	0	1	0	0	0	0	0	0	0
K06407 spoVAE; stage V sporulation protein AE	0	0	0	0	0	0	1	1	0	1	0	0	0	0	0	0	0
K06408 spoVAF; stage V sporulation protein AF	0	0	0	0	0	0	0	0	0	0	0	0	0	0	0	0	1
K06409 spoVB; stage V sporulation protein B	0	0	0	0	0	1	1	1	1	1	0	0	0	0	0	0	1
K06412 spoVG; stage V sporulation protein G	1	1	1	1	0	1	0	0	1	0	1	1	1	1	0	1	1
K06415 spoVR; stage V sporulation protein R	0	0	0	0	0	0	0	0	0	1	0	0	0	0	0	0	1
K06416 spoVS; stage V sporulation protein S	0	0	0	0	0	0	1	0	0	1	0	0	0	0	0	0	1
K06438 yqfD; similar to stage IV sporulation protein	0	0	0	0	0	0	1	1	0	1	0	0	0	0	0	0	1
K08384 spoVD; stage V sporulation protein D (sporulation-specific penicillin-binding protein)	0	0	0	0	0	0	1	1	0	1	0	0	0	0	0	0	1
