# Supplementary material for: Energy efficiency and biological interactions define the core microbiome of deep oligotrophic groundwater
Source: Nat Commun. 2021 Jul 12;12:4253. doi: 10.1038/s41467-021-24549-z (PMC8275790; doi:10.1038/s41467-021-24549-z)
Supplement: Supplementary file 15 — Supplementary-Data12 [file 41467_2021_24549_MOESM15_ESM.xlsx]

## Sheet: TA systems
pfam id	Description	#Hits		#Genomes		% of total genomes		Repeat per genome (average)
		FSGD	Rifle aquifer	FSGD	Rifle aquifer	FSGD	Rifle aquifer	FSGD	Rifle aquifer
PF02452.16	PemK_toxin	1394	1842	626	898	44.97	37.38	2.22	2.05
PF13957.5	YafO_toxin	13	1	13	1	0.93	0.04	1	1
PF02604.18	PhdYeFM_antitox	2618	3572	779	1170	55.96	48.7	3.36	3.05
PF04365.12	BrnT_toxin	921	1499	438	749	31.46	31.18	2.1	2
PF14384.5	BrnA_antitoxin	243	386	165	249	11.85	10.36	1.47	1.55
PF05015.12	HigB-like_toxin	491	602	311	378	22.34	15.73	1.57	1.59
PF05016.14	ParE_toxin	3027	3191	958	1203	68.82	50.08	3.15	2.65
PF06296.11	RelE	130	185	108	140	7.75	5.82	1.2	1.32
PF12910.6	PHD_like	6	5	6	4	0.43	0.16	1	1.25
PF06769.13	YoeB_toxin	352	425	252	310	18.1	12.9	1.39	1.37
PF07254.11	Cpta_toxin	9	0	9	0	0.64	0	1	0
PF08845.9	SymE_toxin	2	11	2	8	0.14	0.33	1	1.37
PF09907.8	HigB_toxin	167	203	125	163	8.97	6.78	1.33	1.24
PF11663.7	Toxin_YhaV	50	29	50	26	3.59	1.08	1	1.11
PF11903.7	ParD_like	210	101	170	89	12.21	3.7	1.23	1.13
PF12441.7	CopG_antitoxin	500	915	290	568	20.83	23.64	1.72	1.61
PF15738.4	YafQ_toxin	324	866	231	626	16.59	26.06	1.4	1.38
PF15781.4	ParE-like_toxin	209	172	153	147	10.99	6.11	1.36	1.17
PF15919.4	HicB_lk_antitox	1169	1716	527	868	37.85	36.13	2.21	1.97
PF15943.4	YdaS_antitoxin	41	17	38	15	2.72	0.62	1.07	1.13
PF15970.4	HicB-like_2	4	0	4	0	0.28	0	1	0
PF15731.4	MqsA_antitoxin	92	103	74	82	5.31	3.41	1.24	1.25
PF15723.4	MqsR_toxin	32	44	25	41	1.79	1.7	1.28	1.07
