# Supplementary material for: Energy efficiency and biological interactions define the core microbiome of deep oligotrophic groundwater
Source: Nat Commun. 2021 Jul 12;12:4253. doi: 10.1038/s41467-021-24549-z (PMC8275790; doi:10.1038/s41467-021-24549-z)
Supplement: Supplementary file 18 — Source-Data [file 41467_2021_24549_MOESM18_ESM.zip]

Archive with 5 entries (4 files):
- Source-Data/
- Source-Data/Fig1b.xlsx
- Source-Data/Fig1c.xlsx
- Source-Data/Fig1d.xlsx
- Source-Data/Fig4a and b.txt
