# Supplementary material for: Energy efficiency and biological interactions define the core microbiome of deep oligotrophic groundwater
Source: Nat Commun. 2021 Jul 12;12:4253. doi: 10.1038/s41467-021-24549-z (PMC8275790; doi:10.1038/s41467-021-24549-z)
Supplement: Supplementary file 18 — Source-Data [file 41467_2021_24549_MOESM18_ESM.zip › Source-Data/Fig1b.xlsx]

## Sheet: Fig.1B
dataset	origine	clusters
KR11_0.1_MetaG_1	KR11	100
KR11_Ju_1	KR11	30
KR11_N2_1	KR11	51
KR11_N3_1	KR11	67
KR11_S1_MetaG_1	KR11	8
KR11_S2_MetaG_1	KR11	30
KR11_S3_1	KR11	85
KR13_J_MetaG_1	KR13	20
KR13_Ju_1	KR13	55
KR13_N1_1	KR13	80
KR13_N2_1	KR13	89
KR13_S1_MetaG_1	KR13	27
KR13_S2_MetaG_1	KR13	57
KR13_S3_1	KR13	95
KR46_Ju_1	KR46	10
KR46_M_MetaG_1	KR46	9
KR46_S_MetaG_1	KR46	9
MMBG_1	MMBF	160
MMBG_2	MMBF	162
MMBR_1	MMBF	97
MMBR_2	MMBF	98
MML_A_1	MML	29
MML_B_1	MML	39
MMS_A_1	MMS	44
MMS_B_1	MMS	39
MMS_B_2	MMS	20
MM_PC_MetaG_1	MML	191
MM_PW_MetaG_1	MML	39
OSBG_1	OSBF	16
OSBG_2	OSBF	16
OSBR_1	OSBF	22
OSBR_2	OSBF	22
OSL_A_1	OSL	66
OSL_B_1	OSL	27
OSS_A_1	OSS	38
OSS_A_2	OSS	25
OSS_B_1	OSS	43
OS_PC_MetaG_1	OSL	135
OS_PW_MetaG_1	OSL	14
UML_A_1	UML	58
UML_B_1	UML	59
UMS_A_1	UMS	38
UMS_A_2	UMS	24
UMS_B_1	UMS	52
