# Supplementary material for: Energy efficiency and biological interactions define the core microbiome of deep oligotrophic groundwater
Source: Nat Commun. 2021 Jul 12;12:4253. doi: 10.1038/s41467-021-24549-z (PMC8275790; doi:10.1038/s41467-021-24549-z)
Supplement: Supplementary file 18 — Source-Data [file 41467_2021_24549_MOESM18_ESM.zip › Source-Data/Fig1d.xlsx]

## Sheet: Sheet1
Cluster	MAG/SAG Id	GTDB Taxonomy	Olkiluoto	Aspo	origine	KR11_0.1_MetaG_1	KR11_Ju_1	KR11_N2_1	KR11_N3_1	KR11_S1_MetaG_1	KR11_S2_MetaG_1	KR11_S3_1	KR13_J_MetaG_1	KR13_Ju_1	KR13_N1_1	KR13_N2_1	KR13_S1_MetaG_1	KR13_S2_MetaG_1	KR13_S3_1	KR46_Ju_1	KR46_M_MetaG_1	KR46_S_MetaG_1	MMBG_1	MMBG_2	MMBR_1	MMBR_2	MML_A_1	MML_B_1	MMS_A_1	MMS_B_1	MMS_B_2	MM_PC_MetaG_1	MM_PW_MetaG_1	OSBG_1	OSBG_2	OSBR_1	OSBR_2	OSL_A_1	OSL_B_1	OSS_A_1	OSS_A_2	OSS_B_1	OS_PC_MetaG_1	OS_PW_MetaG_1	UML_A_1	UML_B_1	UMS_A_1	UMS_A_2	UMS_B_1
CLUSTER_142	KR13_N2.mb.101	d__Archaea;p__Nanoarchaeota;c__Woesearchaeia;o__CG1-02-33-12;f__CG1-02-33-12;g__CG1-02-33-12;s__	5	1	g	1	0	0	0	0	0	1	0	0	1	1	0	0	1	0	0	0	0	0	0	0	0	0	0	0	0	0	0	0	0	0	0	0	0	0	0	0	1	0	0	0	0	0	0
CLUSTER_142	KR13_S3.mb.52	d__Archaea;p__Nanoarchaeota;c__Woesearchaeia;o__CG1-02-33-12;f__CG1-02-33-12;g__CG1-02-33-12;s__	6	1	g	1	0	0	0	0	0	1	0	0	1	1	0	1	1	0	0	0	0	0	0	0	0	0	0	0	0	0	0	0	0	0	0	0	0	0	0	0	1	0	0	0	0	0	0
CLUSTER_142	OS_PC_MetaG.mb.100	d__Archaea;p__Nanoarchaeota;c__Woesearchaeia;o__CG1-02-33-12;f__CG1-02-33-12;g__CG1-02-33-12;s__	5	1	g	1	0	0	0	0	0	1	0	0	1	1	0	0	1	0	0	0	0	0	0	0	0	0	0	0	0	0	0	0	0	0	0	0	0	0	0	0	1	0	0	0	0	0	0
CLUSTER_353	KR11_0.1_MetaG.mb.55	d__Archaea;p__Nanoarchaeota;c__Woesearchaeia;o__CG1-02-33-12;f__CG1-02-33-12;g__CG1-02-33-12;s__	7	4	g	1	0	1	1	0	0	1	0	0	1	1	0	0	1	0	0	0	1	1	0	0	0	0	0	0	0	0	0	0	0	0	0	0	0	0	0	0	0	0	1	1	0	0	0
CLUSTER_528	OS_PC_MetaG.mb.16	d__Archaea;p__Nanoarchaeota;c__Woesearchaeia;o__Pacearchaeales;f__GW2011-AR1;g__;s__	1	3	g	1	0	0	0	0	0	0	0	0	0	0	0	0	0	0	0	0	0	0	0	0	0	0	0	0	0	1	1	0	0	0	0	0	0	0	0	0	1	0	0	0	0	0	0
CLUSTER_232	KR13_N2.mb.17	d__Archaea;p__Nanoarchaeota;c__Woesearchaeia;o__Pacearchaeales;f__GW2011-AR1;g__GW2011-AR13;s__	3	2	g	0	0	0	0	0	0	0	0	0	1	1	0	0	1	0	0	0	0	0	0	0	0	0	0	0	0	1	1	0	0	0	0	0	0	0	0	0	0	0	0	0	0	0	0
CLUSTER_232	MM_PC_MetaG.mb.148	d__Archaea;p__Nanoarchaeota;c__Woesearchaeia;o__Pacearchaeales;f__GW2011-AR1;g__GW2011-AR13;s__	1	4	g	0	0	0	0	0	0	0	0	0	0	1	0	0	0	0	0	0	1	1	0	0	0	0	0	0	0	1	1	0	0	0	0	0	0	0	0	0	0	0	0	0	0	0	0
CLUSTER_583	Undefined_mixed_planktonic.mb.106	d__Archaea;p__Nanoarchaeota;c__Woesearchaeia;o__Pacearchaeales;f__GW2011-AR1;g__GW2011-AR13;s__	1	3	g	1	0	0	0	0	0	0	0	0	0	0	0	0	0	0	0	0	0	0	0	0	0	0	0	0	0	1	0	0	0	0	0	0	0	0	0	0	0	0	1	1	0	0	0
CLUSTER_590	Undefined_mixed_planktonic.mb.23	d__Archaea;p__Nanoarchaeota;c__Woesearchaeia;o__Pacearchaeales;f__GW2011-AR1;g__GW2011-AR13;s__	1	6	g	1	0	0	0	0	0	0	0	0	0	0	0	0	0	0	0	0	0	0	0	0	0	0	0	0	0	1	1	0	0	0	0	1	0	0	0	0	1	0	1	1	0	0	0
CLUSTER_38	KR11_0.1_MetaG.mb.56	d__Archaea;p__Nanoarchaeota;c__Woesearchaeia;o__SCGC-AAA011-G17;f__;g__;s__	1	2	g	1	0	0	0	0	0	0	0	0	0	0	0	0	0	0	0	0	0	0	0	0	0	0	0	0	0	0	0	0	0	0	0	1	0	0	0	0	1	0	0	0	0	0	0
CLUSTER_87	KR13_N1.mb.32	d__Archaea;p__Nanoarchaeota;c__Woesearchaeia;o__SCGC-AAA011-G17;f__GW2011-AR17;g__;s__	4	1	g	0	0	0	0	0	0	0	0	0	1	1	0	1	1	0	0	0	0	0	0	0	0	0	0	0	0	0	0	0	0	0	0	0	0	0	0	0	1	0	0	0	0	0	0
CLUSTER_87	KR13_N2.mb.68	d__Archaea;p__Nanoarchaeota;c__Woesearchaeia;o__SCGC-AAA011-G17;f__GW2011-AR17;g__;s__	4	1	g	0	0	0	0	0	0	0	0	0	1	1	0	1	1	0	0	0	0	0	0	0	0	0	0	0	0	0	0	0	0	0	0	0	0	0	0	0	1	0	0	0	0	0	0
CLUSTER_87	KR13_S3.mb.138	d__Archaea;p__Nanoarchaeota;c__Woesearchaeia;o__SCGC-AAA011-G17;f__GW2011-AR17;g__;s__	4	1	g	0	0	0	0	0	0	0	0	0	1	1	0	1	1	0	0	0	0	0	0	0	0	0	0	0	0	0	0	0	0	0	0	0	0	0	0	0	1	0	0	0	0	0	0
CLUSTER_87	OS_PC_MetaG.mb.185	d__Archaea;p__Nanoarchaeota;c__Woesearchaeia;o__SCGC-AAA011-G17;f__GW2011-AR17;g__;s__	3	1	g	0	0	0	0	0	0	0	0	0	1	1	0	0	1	0	0	0	0	0	0	0	0	0	0	0	0	0	0	0	0	0	0	0	0	0	0	0	1	0	0	0	0	0	0
CLUSTER_216	OS_PC_MetaG.mb.22	d__Archaea;p__Thermoplasmatota;c__CG49143;o__CG49143;f__CG49143;g__CG49143;s__	9	1	g	1	0	1	1	0	0	1	0	1	1	1	0	1	1	0	0	0	0	0	0	0	0	0	0	0	0	0	0	0	0	0	0	0	0	0	0	0	1	0	0	0	0	0	0
CLUSTER_8	2754412898	d__Bacteria;p__Acidobacteriota;c__Aminicenantia;o__Aminicenantales;f__Aminicenantaceae;g__;s__	5	1	g	0	0	0	0	0	0	0	0	1	1	1	1	0	1	0	0	0	0	0	0	0	0	0	0	0	0	0	0	0	0	0	0	0	0	0	0	0	1	0	0	0	0	0	0
CLUSTER_8	KR13_Ju.mb.34	d__Bacteria;p__Acidobacteriota;c__Aminicenantia;o__Aminicenantales;f__Aminicenantaceae;g__;s__	6	1	g	0	0	0	0	0	0	0	0	1	1	1	1	1	1	0	0	0	0	0	0	0	0	0	0	0	0	0	0	0	0	0	0	0	0	0	0	0	1	0	0	0	0	0	0
CLUSTER_8	KR13_N1.mb.49	d__Bacteria;p__Acidobacteriota;c__Aminicenantia;o__Aminicenantales;f__Aminicenantaceae;g__;s__	6	1	g	0	0	0	0	0	0	0	0	1	1	1	1	1	1	0	0	0	0	0	0	0	0	0	0	0	0	0	0	0	0	0	0	0	0	0	0	0	1	0	0	0	0	0	0
CLUSTER_8	KR13_N2.mb.50	d__Bacteria;p__Acidobacteriota;c__Aminicenantia;o__Aminicenantales;f__Aminicenantaceae;g__;s__	6	1	g	0	0	0	0	0	0	0	0	1	1	1	1	1	1	0	0	0	0	0	0	0	0	0	0	0	0	0	0	0	0	0	0	0	0	0	0	0	1	0	0	0	0	0	0
CLUSTER_8	KR13_S3.mb.68	d__Bacteria;p__Acidobacteriota;c__Aminicenantia;o__Aminicenantales;f__Aminicenantaceae;g__;s__	6	1	g	0	0	0	0	0	0	0	0	1	1	1	1	1	1	0	0	0	0	0	0	0	0	0	0	0	0	0	0	0	0	0	0	0	0	0	0	0	1	0	0	0	0	0	0
CLUSTER_8	Old_saline.mb.59	d__Bacteria;p__Acidobacteriota;c__Aminicenantia;o__Aminicenantales;f__Aminicenantaceae;g__;s__	4	2	g	0	0	0	0	0	0	0	0	0	1	1	1	0	1	0	0	0	0	0	0	0	0	0	0	0	0	0	0	0	0	0	0	1	0	0	0	0	1	0	0	0	0	0	0
CLUSTER_8	Old_saline_planktonic.mb.21	d__Bacteria;p__Acidobacteriota;c__Aminicenantia;o__Aminicenantales;f__Aminicenantaceae;g__;s__	4	2	g	0	0	0	0	0	0	0	0	0	1	1	1	0	1	0	0	0	0	0	0	0	0	0	0	0	0	0	0	0	0	0	0	1	0	0	0	0	1	0	0	0	0	0	0
CLUSTER_8	OS_PC_MetaG.mb.120	d__Bacteria;p__Acidobacteriota;c__Aminicenantia;o__Aminicenantales;f__Aminicenantaceae;g__;s__	4	2	g	0	0	0	0	0	0	0	0	0	1	1	1	0	1	0	0	0	0	0	0	0	0	0	0	0	0	0	0	0	0	0	0	1	0	0	0	0	1	0	0	0	0	0	0
CLUSTER_8	OSL_A.mb.3	d__Bacteria;p__Acidobacteriota;c__Aminicenantia;o__Aminicenantales;f__Aminicenantaceae;g__;s__	2	2	g	0	0	0	0	0	0	0	0	0	0	0	1	0	1	0	0	0	0	0	0	0	0	0	0	0	0	0	0	0	0	0	0	1	0	0	0	0	1	0	0	0	0	0	0
CLUSTER_139	KR13_N1.mb.47	d__Bacteria;p__Acidobacteriota;c__Aminicenantia;o__UBA2199;f__UBA2199;g__;s__	8	2	g	1	0	0	0	0	0	0	1	1	1	1	1	1	1	0	0	0	0	0	0	0	0	0	0	0	0	0	0	0	0	0	0	1	0	0	0	0	1	0	0	0	0	0	0
CLUSTER_139	KR13_N2.mb.14	d__Bacteria;p__Acidobacteriota;c__Aminicenantia;o__UBA2199;f__UBA2199;g__;s__	8	2	g	1	0	0	0	0	0	0	1	1	1	1	1	1	1	0	0	0	0	0	0	0	0	0	0	0	0	0	0	0	0	0	0	1	0	0	0	0	1	0	0	0	0	0	0
CLUSTER_139	KR13_S1_MetaG.mb.5	d__Bacteria;p__Acidobacteriota;c__Aminicenantia;o__UBA2199;f__UBA2199;g__;s__	8	2	g	1	0	0	0	0	0	0	1	1	1	1	1	1	1	0	0	0	0	0	0	0	0	0	0	0	0	0	0	0	0	0	0	1	0	0	0	0	1	0	0	0	0	0	0
CLUSTER_567	Old_saline.mb.12	d__Bacteria;p__Actinobacteriota;c__Actinobacteria;o__Actinomycetales;f__Microbacteriaceae;g__Salinibacterium;s__	1	6	g	0	1	0	0	0	0	0	0	0	0	0	0	0	0	0	0	0	0	0	0	0	0	0	0	0	0	0	0	0	0	0	0	0	0	1	1	1	0	0	0	0	1	1	1
CLUSTER_531	OS_PC_MetaG.mb.166	d__Bacteria;p__Actinobacteriota;c__UBA1414;o__;f__;g__;s__	1	2	g	1	0	0	0	0	0	0	0	0	0	0	0	0	0	0	0	0	0	0	0	0	0	0	0	0	0	1	0	0	0	0	0	0	0	0	0	0	1	0	0	0	0	0	0
CLUSTER_143	KR13_N2.mb.29	d__Bacteria;p__Actinobacteriota;c__UBA1414;o__UBA1414;f__UBA7938;g__20-14-0-20-35-9;s__	4	1	g	0	0	0	0	0	0	0	0	0	1	1	0	1	1	0	0	0	0	0	0	0	0	0	0	0	0	0	0	0	0	0	0	0	0	0	0	0	1	0	0	0	0	0	0
CLUSTER_143	KR13_S3.mb.64	d__Bacteria;p__Actinobacteriota;c__UBA1414;o__UBA1414;f__UBA7938;g__20-14-0-20-35-9;s__	4	1	g	0	0	0	0	0	0	0	0	0	1	1	0	1	1	0	0	0	0	0	0	0	0	0	0	0	0	0	0	0	0	0	0	0	0	0	0	0	1	0	0	0	0	0	0
CLUSTER_143	OS_PC_MetaG.mb.29	d__Bacteria;p__Actinobacteriota;c__UBA1414;o__UBA1414;f__UBA7938;g__20-14-0-20-35-9;s__	4	1	g	1	0	0	0	0	0	0	0	0	1	1	0	0	1	0	0	0	0	0	0	0	0	0	0	0	0	0	0	0	0	0	0	0	0	0	0	0	1	0	0	0	0	0	0
CLUSTER_418	MM_PC_MetaG.mb.196	d__Bacteria;p__Bacteroidota;c__Ignavibacteria;o__Ignavibacteriales;f__Melioribacteraceae;g__navibacteriae-2;s__GCA_002839805.1	1	1	g	0	0	0	0	0	0	0	0	0	0	0	0	0	1	0	0	0	0	0	0	0	0	0	0	0	0	1	0	0	0	0	0	0	0	0	0	0	0	0	0	0	0	0	0
CLUSTER_137	KR13_N1.mb.34	d__Bacteria;p__Caldatribacteriota;c__JS1;o__SB-45;f__34-128;g__34-128;s__	10	2	g	1	0	0	1	0	0	1	1	1	1	1	1	1	1	0	0	0	0	0	0	0	0	0	0	0	0	1	0	0	0	0	0	0	0	0	0	0	1	0	0	0	0	0	0
CLUSTER_137	KR13_N2.mb.60	d__Bacteria;p__Caldatribacteriota;c__JS1;o__SB-45;f__34-128;g__34-128;s__	10	1	g	1	0	0	1	0	0	1	1	1	1	1	1	1	1	0	0	0	0	0	0	0	0	0	0	0	0	1	0	0	0	0	0	0	0	0	0	0	0	0	0	0	0	0	0
CLUSTER_137	KR13_S3.mb.8	d__Bacteria;p__Caldatribacteriota;c__JS1;o__SB-45;f__34-128;g__34-128;s__	10	1	g	1	0	0	1	0	0	1	1	1	1	1	1	1	1	0	0	0	0	0	0	0	0	0	0	0	0	1	0	0	0	0	0	0	0	0	0	0	0	0	0	0	0	0	0
CLUSTER_20	2756170400	d__Bacteria;p__Caldatribacteriota;c__JS1;o__SB-45;f__34-128;g__34-128;s__	10	4	g	1	0	0	1	0	0	1	1	1	1	1	1	1	1	0	0	0	0	0	0	0	0	0	0	0	0	1	0	0	0	0	0	1	0	0	0	0	1	1	0	0	0	0	0
CLUSTER_20	KR11_N3.mb.15	d__Bacteria;p__Caldatribacteriota;c__JS1;o__SB-45;f__34-128;g__34-128;s__	11	3	g	1	0	1	1	0	0	1	1	1	1	1	1	1	1	0	0	0	0	0	0	0	0	0	0	0	0	1	0	0	0	0	0	1	0	0	0	0	1	0	0	0	0	0	0
CLUSTER_20	KR13_S3.mb.90	d__Bacteria;p__Caldatribacteriota;c__JS1;o__SB-45;f__34-128;g__34-128;s__	11	4	g	1	0	1	1	0	0	1	1	1	1	1	1	1	1	0	0	0	0	0	0	0	0	0	0	0	0	1	0	0	0	0	0	1	0	0	0	0	1	1	0	0	0	0	0
CLUSTER_20	MM_PC_MetaG.mb.234	d__Bacteria;p__Caldatribacteriota;c__JS1;o__SB-45;f__34-128;g__34-128;s__	9	4	g	1	0	0	1	0	0	1	1	1	1	1	0	1	1	0	0	0	0	0	0	0	0	0	0	0	0	1	0	0	0	0	0	1	0	0	0	0	1	1	0	0	0	0	0
CLUSTER_20	Old_saline.mb.86	d__Bacteria;p__Caldatribacteriota;c__JS1;o__SB-45;f__34-128;g__34-128;s__	10	4	g	1	0	0	1	0	0	1	1	1	1	1	1	1	1	0	0	0	0	0	0	0	0	0	0	0	0	1	0	0	0	0	0	1	0	0	0	0	1	1	0	0	0	0	0
CLUSTER_20	Old_saline_planktonic.mb.52	d__Bacteria;p__Caldatribacteriota;c__JS1;o__SB-45;f__34-128;g__34-128;s__	10	4	g	1	0	0	1	0	0	1	1	1	1	1	1	1	1	0	0	0	0	0	0	0	0	0	0	0	0	1	0	0	0	0	0	1	0	0	0	0	1	1	0	0	0	0	0
CLUSTER_20	OSL_A.mb.33	d__Bacteria;p__Caldatribacteriota;c__JS1;o__SB-45;f__34-128;g__34-128;s__	9	4	g	1	0	0	1	0	0	1	1	1	1	1	0	1	1	0	0	0	0	0	0	0	0	0	0	0	0	1	0	0	0	0	0	1	0	0	0	0	1	1	0	0	0	0	0
CLUSTER_23	KR11_0.1_MetaG.mb.62	d__Bacteria;p__Campylobacterota;c__Campylobacteria;o__Campylobacterales;f__Thiovulaceae;g__Sulfurimonas;s__	5	8	g	1	0	1	1	0	1	1	0	0	0	0	0	0	0	0	0	0	1	1	1	1	0	0	0	0	0	0	0	1	1	1	1	0	0	0	0	0	0	0	0	0	0	0	0
CLUSTER_23	KR11_N2.mb.8	d__Bacteria;p__Campylobacterota;c__Campylobacteria;o__Campylobacterales;f__Thiovulaceae;g__Sulfurimonas;s__	5	8	g	1	0	1	1	0	1	1	0	0	0	0	0	0	0	0	0	0	1	1	1	1	0	0	0	0	0	0	0	1	1	1	1	0	0	0	0	0	0	0	0	0	0	0	0
CLUSTER_23	KR11_N3.mb.29	d__Bacteria;p__Campylobacterota;c__Campylobacteria;o__Campylobacterales;f__Thiovulaceae;g__Sulfurimonas;s__	5	6	g	1	0	1	1	0	1	1	0	0	0	0	0	0	0	0	0	0	0	0	1	1	0	0	0	0	0	0	0	1	1	1	1	0	0	0	0	0	0	0	0	0	0	0	0
CLUSTER_23	KR11_S3.mb.22	d__Bacteria;p__Campylobacterota;c__Campylobacteria;o__Campylobacterales;f__Thiovulaceae;g__Sulfurimonas;s__	5	8	g	1	0	1	1	0	1	1	0	0	0	0	0	0	0	0	0	0	1	1	1	1	0	0	0	0	0	0	0	1	1	1	1	0	0	0	0	0	0	0	0	0	0	0	0
CLUSTER_23	Old_saline.mb.23	d__Bacteria;p__Campylobacterota;c__Campylobacteria;o__Campylobacterales;f__Thiovulaceae;g__Sulfurimonas;s__	1	6	g	0	0	0	1	0	0	0	0	0	0	0	0	0	0	0	0	0	0	0	1	1	0	0	0	0	0	0	0	1	1	1	1	0	0	0	0	0	0	0	0	0	0	0	0
CLUSTER_23	Old_saline_glass_biofilm.mb.12	d__Bacteria;p__Campylobacterota;c__Campylobacteria;o__Campylobacterales;f__Thiovulaceae;g__Sulfurimonas;s__	1	6	g	0	0	0	1	0	0	0	0	0	0	0	0	0	0	0	0	0	0	0	1	1	0	0	0	0	0	0	0	1	1	1	1	0	0	0	0	0	0	0	0	0	0	0	0
CLUSTER_23	Old_saline_rock_biofilm.mb.18	d__Bacteria;p__Campylobacterota;c__Campylobacteria;o__Campylobacterales;f__Thiovulaceae;g__Sulfurimonas;s__	1	6	g	0	0	0	1	0	0	0	0	0	0	0	0	0	0	0	0	0	0	0	1	1	0	0	0	0	0	0	0	1	1	1	1	0	0	0	0	0	0	0	0	0	0	0	0
CLUSTER_72	2757320354	d__Bacteria;p__CG03;c__CG03;o__CG03;f__CG03;g__CG03;s__	4	2	g	1	0	1	1	0	0	1	0	0	0	0	0	0	0	0	0	0	0	0	0	0	0	0	0	0	0	0	0	0	0	0	0	1	0	0	0	0	1	0	0	0	0	0	0
CLUSTER_72	KR11_0.1_MetaG.mb.38	d__Bacteria;p__CG03;c__CG03;o__CG03;f__CG03;g__CG03;s__	4	1	g	1	0	1	1	0	0	1	0	0	0	0	0	0	0	0	0	0	0	0	0	0	0	0	0	0	0	0	0	0	0	0	0	0	0	0	0	0	1	0	0	0	0	0	0
CLUSTER_72	KR11_S3.mb.33	d__Bacteria;p__CG03;c__CG03;o__CG03;f__CG03;g__CG03;s__	4	1	g	1	0	1	1	0	0	1	0	0	0	0	0	0	0	0	0	0	0	0	0	0	0	0	0	0	0	0	0	0	0	0	0	0	0	0	0	0	1	0	0	0	0	0	0
CLUSTER_72	OS_PC_MetaG.mb.47	d__Bacteria;p__CG03;c__CG03;o__CG03;f__CG03;g__CG03;s__	4	1	g	1	0	1	1	0	0	1	0	0	0	0	0	0	0	0	0	0	0	0	0	0	0	0	0	0	0	0	0	0	0	0	0	0	0	0	0	0	1	0	0	0	0	0	0
CLUSTER_208	3300022134	d__Bacteria;p__Chloroflexota;c__Anaerolineae;o__Anaerolineales;f__Anaerolineaceae;g__UBA8523;s__	7	1	g	1	1	1	1	0	1	1	0	0	0	0	0	0	0	1	0	0	0	0	0	0	0	0	0	0	0	1	0	0	0	0	0	0	0	0	0	0	0	0	0	0	0	0	0
CLUSTER_362	KR13_N1.mb.33	d__Bacteria;p__Chloroflexota;c__Anaerolineae;o__Anaerolineales;f__envOPS12;g__CG2-30-58-95;s__	10	4	g	1	0	0	1	0	0	1	1	1	1	1	1	1	1	0	0	0	0	0	0	0	0	0	0	0	0	1	0	0	0	0	0	1	1	0	0	0	1	0	0	0	0	0	0
CLUSTER_532	OS_PC_MetaG.mb.169	d__Bacteria;p__Chloroflexota;c__Anaerolineae;o__Anaerolineales;f__envOPS12;g__CG2-30-58-95;s__	4	3	g	0	0	0	0	0	0	0	0	1	1	1	0	0	1	0	0	0	0	0	0	0	0	0	0	0	0	0	0	0	0	0	0	1	1	0	0	0	1	0	0	0	0	0	0
CLUSTER_126	3300021839	d__Bacteria;p__Desulfobacterota;c__BSN033;o__SM23-61;f__SM23-61;g__;s__	1	2	g	0	0	0	0	0	0	1	0	0	0	0	0	0	0	0	0	0	0	0	0	0	0	0	0	0	0	0	0	0	0	0	0	1	0	0	0	0	1	0	0	0	0	0	0
CLUSTER_126	OS_PC_MetaG.mb.106	d__Bacteria;p__Desulfobacterota;c__BSN033;o__SM23-61;f__SM23-61;g__;s__	1	2	g	0	0	0	0	0	0	1	0	0	0	0	0	0	0	0	0	0	0	0	0	0	0	0	0	0	0	0	0	0	0	0	0	1	0	0	0	0	1	0	0	0	0	0	0
CLUSTER_147	KR46_Ju.mb.16	d__Bacteria;p__Desulfobacterota;c__Desulfarculia;o__Desulfarculales;f__Desulfarculaceae;g__;s__	3	1	g	0	0	0	0	0	0	0	0	0	0	0	0	0	0	1	1	1	0	0	0	0	0	0	0	0	0	0	0	0	0	0	0	0	0	0	0	0	1	0	0	0	0	0	0
CLUSTER_147	KR46_M_MetaG.mb.1	d__Bacteria;p__Desulfobacterota;c__Desulfarculia;o__Desulfarculales;f__Desulfarculaceae;g__;s__	3	1	g	0	0	0	0	0	0	0	0	0	0	0	0	0	0	1	1	1	0	0	0	0	0	0	0	0	0	0	0	0	0	0	0	0	0	0	0	0	1	0	0	0	0	0	0
CLUSTER_89	KR13_N1.mb.71	d__Bacteria;p__Desulfobacterota;c__Desulfarculia;o__Desulfarculales;f__Desulfarculaceae;g__;s__	3	1	g	0	0	0	0	0	0	0	0	0	1	1	0	0	1	0	0	0	0	0	0	0	0	0	0	0	0	1	0	0	0	0	0	0	0	0	0	0	0	0	0	0	0	0	0
CLUSTER_89	KR13_N2.mb.99	d__Bacteria;p__Desulfobacterota;c__Desulfarculia;o__Desulfarculales;f__Desulfarculaceae;g__;s__	4	1	g	0	0	0	0	0	0	0	0	0	1	1	1	0	1	0	0	0	0	0	0	0	0	0	0	0	0	1	0	0	0	0	0	0	0	0	0	0	0	0	0	0	0	0	0
CLUSTER_89	KR13_S3.mb.72	d__Bacteria;p__Desulfobacterota;c__Desulfarculia;o__Desulfarculales;f__Desulfarculaceae;g__;s__	4	1	g	0	0	0	0	0	0	0	0	0	1	1	1	0	1	0	0	0	0	0	0	0	0	0	0	0	0	1	0	0	0	0	0	0	0	0	0	0	0	0	0	0	0	0	0
CLUSTER_89	MM_PC_MetaG.mb.135	d__Bacteria;p__Desulfobacterota;c__Desulfarculia;o__Desulfarculales;f__Desulfarculaceae;g__;s__	2	1	g	0	0	0	0	0	0	0	0	0	1	1	0	0	0	0	0	0	0	0	0	0	0	0	0	0	0	1	0	0	0	0	0	0	0	0	0	0	0	0	0	0	0	0	0
CLUSTER_163	MM_PC_MetaG.mb.75	d__Bacteria;p__Desulfobacterota;c__Desulfobacteria;o__Desulfatiglanales;f__NaphS2;g__;s__	2	3	g	1	0	0	0	0	0	1	0	0	0	0	0	0	0	0	0	0	1	1	0	0	0	0	0	0	0	1	0	0	0	0	0	0	0	0	0	0	0	0	0	0	0	0	0
CLUSTER_163	Modern_marine.mb.154	d__Bacteria;p__Desulfobacterota;c__Desulfobacteria;o__Desulfatiglanales;f__NaphS2;g__;s__	2	3	g	1	0	0	0	0	0	1	0	0	0	0	0	0	0	0	0	0	1	1	0	0	0	0	0	0	0	1	0	0	0	0	0	0	0	0	0	0	0	0	0	0	0	0	0
CLUSTER_163	Modern_marine_glass_biofilm.mb.54	d__Bacteria;p__Desulfobacterota;c__Desulfobacteria;o__Desulfatiglanales;f__NaphS2;g__;s__	2	3	g	1	0	0	0	0	0	1	0	0	0	0	0	0	0	0	0	0	1	1	0	0	0	0	0	0	0	1	0	0	0	0	0	0	0	0	0	0	0	0	0	0	0	0	0
CLUSTER_367	KR13_S2_MetaG.mb.9	d__Bacteria;p__Desulfobacterota;c__Desulfobacteria;o__Desulfatiglanales;f__NaphS2;g__4484-190-2;s__	7	2	g	0	0	0	0	0	0	0	1	1	1	1	1	1	1	0	0	0	0	0	0	0	0	0	0	0	0	0	0	0	0	0	0	1	0	0	0	0	1	0	0	0	0	0	0
CLUSTER_10	OS_PC_MetaG.mb.58	d__Bacteria;p__Desulfobacterota;c__Desulfobacteria;o__Desulfobacterales;f__;g__;s__	12	2	g	1	0	1	1	0	1	1	1	1	1	1	1	1	1	0	0	0	0	0	0	0	0	0	0	0	0	1	0	0	0	0	0	0	0	0	0	0	1	0	0	0	0	0	0
CLUSTER_50	3300021837	d__Bacteria;p__Desulfobacterota;c__Desulfobacteria;o__Desulfobacterales;f__;g__;s__	1	2	g	0	0	0	0	0	0	0	0	0	0	0	0	0	1	0	0	0	0	0	0	0	0	0	0	0	0	0	0	0	0	0	0	1	0	0	0	0	1	0	0	0	0	0	0
CLUSTER_51	3300022112	d__Bacteria;p__Desulfobacterota;c__Desulfobacteria;o__Desulfobacterales;f__;g__;s__	6	3	g	0	0	0	0	0	0	0	1	1	1	1	0	1	1	0	0	0	1	1	0	0	0	0	0	0	0	1	0	0	0	0	0	0	0	0	0	0	0	0	0	0	0	0	0
CLUSTER_388	MM_PC_MetaG.mb.115	d__Bacteria;p__Desulfobacterota;c__Desulfobacteria;o__Desulfobacterales;f__BuS5;g__;s__	8	1	g	1	0	0	1	0	0	1	0	1	1	1	0	1	1	0	0	0	0	0	0	0	0	0	0	0	0	1	0	0	0	0	0	0	0	0	0	0	0	0	0	0	0	0	0
CLUSTER_525	OS_PC_MetaG.mb.148	d__Bacteria;p__Desulfobacterota;c__Desulfobacteria;o__Desulfobacterales;f__UBA5616;g__;s__	2	3	g	1	0	0	0	0	0	1	0	0	0	0	0	0	0	0	0	0	0	0	0	0	0	0	0	0	0	0	0	0	0	0	0	1	1	0	0	0	1	0	0	0	0	0	0
CLUSTER_227	KR13_N1.mb.68	d__Bacteria;p__Desulfobacterota;c__Desulfobulbia;o__Desulfobulbales;f__Desulfurivibrionaceae;g__DB1;s__	4	1	g	0	0	0	0	0	0	0	0	1	1	1	0	0	1	0	0	0	0	0	0	0	0	0	0	0	0	1	0	0	0	0	0	0	0	0	0	0	0	0	0	0	0	0	0
CLUSTER_227	KR13_N2.mb.116	d__Bacteria;p__Desulfobacterota;c__Desulfobulbia;o__Desulfobulbales;f__Desulfurivibrionaceae;g__DB1;s__	4	1	g	0	0	0	0	0	0	0	0	1	1	1	0	0	1	0	0	0	0	0	0	0	0	0	0	0	0	1	0	0	0	0	0	0	0	0	0	0	0	0	0	0	0	0	0
CLUSTER_47	2754412884	d__Bacteria;p__Desulfobacterota;c__Desulfobulbia;o__Desulfobulbales;f__Desulfurivibrionaceae;g__UBA2262;s__	1	2	g	0	0	0	0	0	0	1	0	0	0	0	0	0	0	0	0	0	0	0	0	0	0	0	0	0	0	0	0	0	0	0	0	1	0	0	0	0	1	0	0	0	0	0	0
CLUSTER_12	KR11_0.1_MetaG.mb.47	d__Bacteria;p__Desulfobacterota;c__Syntrophia;o__Syntrophales;f__UBA5619;g__UBA5619;s__	5	4	g	1	0	1	1	0	1	1	0	0	0	0	0	0	0	0	0	0	0	0	0	0	0	0	0	0	0	1	0	0	0	0	0	0	0	0	0	0	1	0	1	1	0	0	0
CLUSTER_12	KR11_N3.mb.5	d__Bacteria;p__Desulfobacterota;c__Syntrophia;o__Syntrophales;f__UBA5619;g__UBA5619;s__	5	4	g	1	0	1	1	0	1	1	0	0	0	0	0	0	0	0	0	0	0	0	0	0	0	0	0	0	0	1	0	0	0	0	0	0	0	0	0	0	1	0	1	1	0	0	0
CLUSTER_12	KR11_S3.mb.15	d__Bacteria;p__Desulfobacterota;c__Syntrophia;o__Syntrophales;f__UBA5619;g__UBA5619;s__	6	4	g	1	0	1	1	0	1	1	0	0	0	0	0	0	1	0	0	0	0	0	0	0	0	0	0	0	0	1	0	0	0	0	0	0	0	0	0	0	1	0	1	1	0	0	0
CLUSTER_12	MM_PC_MetaG.mb.129	d__Bacteria;p__Desulfobacterota;c__Syntrophia;o__Syntrophales;f__UBA5619;g__UBA5619;s__	5	4	g	1	0	1	1	0	1	1	0	0	0	0	0	0	0	0	0	0	0	0	0	0	0	0	0	0	0	1	0	0	0	0	0	0	0	0	0	0	1	0	1	1	0	0	0
CLUSTER_12	Modern_marine.mb.27	d__Bacteria;p__Desulfobacterota;c__Syntrophia;o__Syntrophales;f__UBA5619;g__UBA5619;s__	3	5	g	1	0	0	1	0	0	1	0	0	0	0	0	0	0	0	0	0	1	1	0	0	0	0	0	0	0	0	0	0	0	0	0	0	0	0	0	0	1	0	1	1	0	0	0
CLUSTER_12	OS_PC_MetaG.mb.110	d__Bacteria;p__Desulfobacterota;c__Syntrophia;o__Syntrophales;f__UBA5619;g__UBA5619;s__	4	5	g	1	0	0	1	0	0	1	0	0	0	0	0	0	1	0	0	0	0	0	0	0	0	0	0	0	0	1	0	0	0	0	0	1	0	0	0	0	1	0	1	1	0	0	0
CLUSTER_12	UML_A.mb.3	d__Bacteria;p__Desulfobacterota;c__Syntrophia;o__Syntrophales;f__UBA5619;g__UBA5619;s__	3	3	g	1	0	0	1	0	0	1	0	0	0	0	0	0	0	0	0	0	0	0	0	0	0	0	0	0	0	0	0	0	0	0	0	0	0	0	0	0	1	0	1	1	0	0	0
CLUSTER_12	UML_B.mb.14	d__Bacteria;p__Desulfobacterota;c__Syntrophia;o__Syntrophales;f__UBA5619;g__UBA5619;s__	3	3	g	1	0	0	1	0	0	1	0	0	0	0	0	0	0	0	0	0	0	0	0	0	0	0	0	0	0	0	0	0	0	0	0	0	0	0	0	0	1	0	1	1	0	0	0
CLUSTER_12	Undefined_mixed_planktonic.mb.66	d__Bacteria;p__Desulfobacterota;c__Syntrophia;o__Syntrophales;f__UBA5619;g__UBA5619;s__	3	4	g	1	0	0	1	0	0	1	0	0	0	0	0	0	0	0	0	0	0	0	0	0	0	0	0	0	0	1	0	0	0	0	0	0	0	0	0	0	1	0	1	1	0	0	0
CLUSTER_198	UML_A.mb.5	d__Bacteria;p__Desulfobacterota;c__Syntrophia;o__Syntrophales;f__UBA5619;g__UBA5619;s__	3	6	g	1	0	0	1	0	0	1	0	0	0	0	0	0	0	0	0	0	1	1	0	0	0	0	0	0	0	1	0	0	0	0	0	0	0	0	0	0	0	0	1	1	0	0	1
CLUSTER_198	UML_B.mb.18	d__Bacteria;p__Desulfobacterota;c__Syntrophia;o__Syntrophales;f__UBA5619;g__UBA5619;s__	3	6	g	1	0	0	1	0	0	1	0	0	0	0	0	0	0	0	0	0	1	1	0	0	0	0	0	0	0	1	0	0	0	0	0	0	0	0	0	0	0	0	1	1	0	0	1
CLUSTER_198	Undefined_mixed_planktonic.mb.19	d__Bacteria;p__Desulfobacterota;c__Syntrophia;o__Syntrophales;f__UBA5619;g__UBA5619;s__	3	6	g	1	0	0	1	0	0	1	0	0	0	0	0	0	0	0	0	0	1	1	0	0	0	0	0	0	0	1	0	0	0	0	0	0	0	0	0	0	0	0	1	1	0	0	1
CLUSTER_54	KR13_N2.mb.84	d__Bacteria;p__Desulfobacterota;c__Syntrophia;o__Syntrophales;f__UBA5619;g__UBA5619;s__	6	4	g	0	0	0	0	0	0	0	0	1	1	1	1	1	1	0	0	0	1	1	1	1	0	0	0	0	0	0	0	0	0	0	0	0	0	0	0	0	0	0	0	0	0	0	0
CLUSTER_54	KR13_S3.mb.82	d__Bacteria;p__Desulfobacterota;c__Syntrophia;o__Syntrophales;f__UBA5619;g__UBA5619;s__	6	4	g	0	0	0	0	0	0	0	0	1	1	1	1	1	1	0	0	0	1	1	1	1	0	0	0	0	0	0	0	0	0	0	0	0	0	0	0	0	0	0	0	0	0	0	0
CLUSTER_54	Modern_marine.mb.204	d__Bacteria;p__Desulfobacterota;c__Syntrophia;o__Syntrophales;f__UBA5619;g__UBA5619;s__	2	5	g	0	0	0	0	0	0	0	0	0	0	1	0	0	1	0	0	0	1	1	1	1	0	0	0	0	0	1	0	0	0	0	0	0	0	0	0	0	0	0	0	0	0	0	0
CLUSTER_54	Modern_marine_glass_biofilm.mb.139	d__Bacteria;p__Desulfobacterota;c__Syntrophia;o__Syntrophales;f__UBA5619;g__UBA5619;s__	2	5	g	0	0	0	0	0	0	0	0	0	0	1	0	0	1	0	0	0	1	1	1	1	0	0	0	0	0	1	0	0	0	0	0	0	0	0	0	0	0	0	0	0	0	0	0
CLUSTER_54	Modern_marine_rock_biofilm.mb.115	d__Bacteria;p__Desulfobacterota;c__Syntrophia;o__Syntrophales;f__UBA5619;g__UBA5619;s__	2	6	g	0	0	0	0	0	0	0	0	0	0	1	0	0	1	0	0	0	1	1	1	1	0	0	0	0	0	1	0	0	0	0	0	0	0	0	0	0	0	0	0	1	0	0	0
CLUSTER_382	KR46_S_MetaG.mb.3	d__Bacteria;p__Firmicutes_A;c__Clostridia;o__Eubacteriales;f__Eubacteriaceae;g__Acetobacterium;s__	3	1	g	0	0	0	0	0	0	0	0	0	0	0	0	0	0	1	1	1	0	0	0	0	0	0	0	0	0	1	0	0	0	0	0	0	0	0	0	0	0	0	0	0	0	0	0
CLUSTER_363	KR13_N2.mb.31	d__Bacteria;p__Nitrospirota;c__Thermodesulfovibrionia;o__Thermodesulfovibrionales;f__UBA1546;g__UBA1546;s__	10	1	g	1	0	1	1	0	0	1	1	1	1	1	0	1	1	0	0	0	0	0	0	0	0	0	0	0	0	0	0	0	0	0	0	0	0	0	0	0	1	0	0	0	0	0	0
CLUSTER_144	KR13_N2.mb.40	d__Bacteria;p__Omnitrophota;c__koll11;o__UBA10015;f__kpj58rc;g__UBA12451;s__	2	2	g	0	0	0	0	0	0	0	0	0	1	1	0	0	0	0	0	0	1	1	0	0	0	0	0	0	0	0	0	0	0	0	0	0	0	0	0	0	0	0	0	0	0	0	0
CLUSTER_144	Modern_marine.mb.324	d__Bacteria;p__Omnitrophota;c__koll11;o__UBA10015;f__kpj58rc;g__UBA12451;s__	1	2	g	0	0	0	0	0	0	0	0	0	0	1	0	0	0	0	0	0	1	1	0	0	0	0	0	0	0	0	0	0	0	0	0	0	0	0	0	0	0	0	0	0	0	0	0
CLUSTER_144	Modern_marine_glass_biofilm.mb.114	d__Bacteria;p__Omnitrophota;c__koll11;o__UBA10015;f__kpj58rc;g__UBA12451;s__	1	2	g	0	0	0	0	0	0	0	0	0	0	1	0	0	0	0	0	0	1	1	0	0	0	0	0	0	0	0	0	0	0	0	0	0	0	0	0	0	0	0	0	0	0	0	0
CLUSTER_119	2754412909	d__Bacteria;p__Omnitrophota;c__koll11;o__UBA10183;f__UBA10183;g__;s__	4	2	g	1	0	1	1	0	0	1	0	0	0	0	0	0	0	0	0	0	1	1	0	0	0	0	0	0	0	0	0	0	0	0	0	0	0	0	0	0	0	0	0	0	0	0	0
CLUSTER_119	KR11_0.1_MetaG.mb.20	d__Bacteria;p__Omnitrophota;c__koll11;o__UBA10183;f__UBA10183;g__;s__	4	2	g	1	0	1	1	0	0	1	0	0	0	0	0	0	0	0	0	0	1	1	0	0	0	0	0	0	0	0	0	0	0	0	0	0	0	0	0	0	0	0	0	0	0	0	0
CLUSTER_119	KR11_S3.mb.49	d__Bacteria;p__Omnitrophota;c__koll11;o__UBA10183;f__UBA10183;g__;s__	4	2	g	1	0	1	1	0	0	1	0	0	0	0	0	0	0	0	0	0	1	1	0	0	0	0	0	0	0	0	0	0	0	0	0	0	0	0	0	0	0	0	0	0	0	0	0
CLUSTER_236	KR13_N2.mb.45	d__Bacteria;p__Omnitrophota;c__koll11;o__UBA10183;f__UBA10183;g__;s__	7	1	g	1	0	0	0	0	0	1	0	1	1	1	0	1	1	0	0	0	0	0	0	0	0	0	0	0	0	1	0	0	0	0	0	0	0	0	0	0	0	0	0	0	0	0	0
CLUSTER_236	KR13_S3.mb.137	d__Bacteria;p__Omnitrophota;c__koll11;o__UBA10183;f__UBA10183;g__;s__	7	1	g	1	0	0	0	0	0	1	0	1	1	1	0	1	1	0	0	0	0	0	0	0	0	0	0	0	0	1	0	0	0	0	0	0	0	0	0	0	0	0	0	0	0	0	0
CLUSTER_499	Modern_marine_glass_biofilm.mb.50	d__Bacteria;p__Omnitrophota;c__koll11;o__UBA10183;f__UBA10183;g__UBA10183;s__	1	3	g	1	0	0	0	0	0	0	0	0	0	0	0	0	0	0	0	0	1	1	0	0	0	0	0	0	0	1	0	0	0	0	0	0	0	0	0	0	0	0	0	0	0	0	0
CLUSTER_512	OS_PC_MetaG.mb.108	d__Bacteria;p__Omnitrophota;c__koll11;o__UBA10183;f__UBA10183;g__UBA10183;s__	2	1	g	0	0	0	0	0	0	0	0	0	0	1	0	0	1	0	0	0	0	0	0	0	0	0	0	0	0	0	0	0	0	0	0	0	0	0	0	0	1	0	0	0	0	0	0
CLUSTER_565	OS_PC_MetaG.mb.78	d__Bacteria;p__Omnitrophota;c__UBA8468;o__;f__;g__;s__	2	1	g	0	0	0	0	0	0	0	0	0	0	1	0	0	1	0	0	0	0	0	0	0	0	0	0	0	0	0	0	0	0	0	0	0	0	0	0	0	1	0	0	0	0	0	0
CLUSTER_241	KR13_N2.mb.78	d__Bacteria;p__Patescibacteria;c__ABY1;o__Kuenenbacterales;f__UBA2196;g__;s__	3	1	g	0	0	0	0	0	0	0	0	0	1	1	0	0	1	0	0	0	0	0	0	0	0	0	0	0	0	1	0	0	0	0	0	0	0	0	0	0	0	0	0	0	0	0	0
CLUSTER_552	OS_PC_MetaG.mb.39	d__Bacteria;p__Patescibacteria;c__ABY1;o__Magasanikibacterales;f__UBA922;g__UBA11710;s__	2	2	g	1	0	0	0	0	0	1	0	0	0	0	0	0	0	0	0	0	0	0	0	0	0	0	0	0	0	0	0	0	0	0	0	1	0	0	0	0	1	0	0	0	0	0	0
CLUSTER_368	KR13_S3.mb.1	d__Bacteria;p__Patescibacteria;c__ABY1;o__Uhrbacterales;f__GCA-002772895;g__GCA-002772895;s__	4	1	g	0	0	0	0	0	0	0	0	0	1	1	0	1	1	0	0	0	0	0	0	0	0	0	0	0	0	1	0	0	0	0	0	0	0	0	0	0	0	0	0	0	0	0	0
CLUSTER_355	KR11_0.1_MetaG.mb.78	d__Bacteria;p__Patescibacteria;c__Microgenomatia;o__;f__;g__;s__	3	1	g	1	1	0	1	0	0	0	0	0	0	0	0	0	0	0	0	0	0	0	0	0	0	0	0	0	0	1	0	0	0	0	0	0	0	0	0	0	0	0	0	0	0	0	0
CLUSTER_21	3300021765	d__Bacteria;p__Patescibacteria;c__Microgenomatia;o__Levybacterales;f__UBA12049;g__;s__	7	1	g	1	1	1	1	1	1	1	0	0	0	0	0	0	0	0	0	0	0	0	0	0	0	0	0	0	0	1	0	0	0	0	0	0	0	0	0	0	0	0	0	0	0	0	0
CLUSTER_26	MM_PC_MetaG.mb.195	d__Bacteria;p__Patescibacteria;c__Microgenomatia;o__Shapirobacterales;f__UBA12405;g__;s__	7	1	g	0	0	0	0	0	0	0	1	1	1	1	1	1	1	0	0	0	0	0	0	0	0	0	0	0	0	1	0	0	0	0	0	0	0	0	0	0	0	0	0	0	0	0	0
CLUSTER_536	OS_PC_MetaG.mb.184	d__Bacteria;p__Patescibacteria;c__Microgenomatia;o__Shapirobacterales;f__UBA12405;g__;s__	1	3	g	1	0	0	0	0	0	0	0	0	0	0	0	0	0	0	0	0	0	0	0	0	0	0	0	0	0	0	0	0	0	0	0	0	0	0	0	0	1	0	1	1	0	0	0
CLUSTER_4	2756170420	d__Bacteria;p__Patescibacteria;c__Microgenomatia;o__UBA1400;f__Beckwithbacteraceae;g__;s__	3	3	g	1	0	0	1	0	0	1	0	0	0	0	0	0	0	0	0	0	0	0	0	0	0	0	0	0	0	0	0	0	0	0	0	1	0	0	0	0	1	1	0	0	0	0	0
CLUSTER_4	3300021812	d__Bacteria;p__Patescibacteria;c__Microgenomatia;o__UBA1400;f__Beckwithbacteraceae;g__;s__	4	3	g	1	0	0	1	0	0	1	0	0	0	1	0	0	0	0	0	0	0	0	0	0	0	0	0	0	0	0	0	0	0	0	0	1	0	0	0	0	1	1	0	0	0	0	0
CLUSTER_4	3300021815	d__Bacteria;p__Patescibacteria;c__Microgenomatia;o__UBA1400;f__Beckwithbacteraceae;g__;s__	3	3	g	1	0	0	1	0	0	1	0	0	0	0	0	0	0	0	0	0	0	0	0	0	0	0	0	0	0	0	0	0	0	0	0	1	0	0	0	0	1	1	0	0	0	0	0
CLUSTER_4	3300021816	d__Bacteria;p__Patescibacteria;c__Microgenomatia;o__UBA1400;f__Beckwithbacteraceae;g__;s__	3	3	g	1	0	0	1	0	0	1	0	0	0	0	0	0	0	0	0	0	0	0	0	0	0	0	0	0	0	0	0	0	0	0	0	1	0	0	0	0	1	1	0	0	0	0	0
CLUSTER_4	3300021818	d__Bacteria;p__Patescibacteria;c__Microgenomatia;o__UBA1400;f__Beckwithbacteraceae;g__;s__	3	3	g	1	0	0	1	0	0	1	0	0	0	0	0	0	0	0	0	0	0	0	0	0	0	0	0	0	0	0	0	0	0	0	0	1	0	0	0	0	1	1	0	0	0	0	0
CLUSTER_4	3300021821	d__Bacteria;p__Patescibacteria;c__Microgenomatia;o__UBA1400;f__Beckwithbacteraceae;g__;s__	3	3	g	1	0	0	1	0	0	1	0	0	0	0	0	0	0	0	0	0	0	0	0	0	0	0	0	0	0	0	0	0	0	0	0	1	0	0	0	0	1	1	0	0	0	0	0
CLUSTER_4	3300021824	d__Bacteria;p__Patescibacteria;c__Microgenomatia;o__UBA1400;f__Beckwithbacteraceae;g__;s__	3	2	g	1	0	0	1	0	0	1	0	0	0	0	0	0	0	0	0	0	0	0	0	0	0	0	0	0	0	0	0	0	0	0	0	1	0	0	0	0	1	0	0	0	0	0	0
CLUSTER_4	3300021825	d__Bacteria;p__Patescibacteria;c__Microgenomatia;o__UBA1400;f__Beckwithbacteraceae;g__;s__	4	3	g	1	0	0	1	0	0	1	0	0	0	1	0	0	0	0	0	0	0	0	0	0	0	0	0	0	0	0	0	0	0	0	0	1	0	0	0	0	1	1	0	0	0	0	0
CLUSTER_4	Old_saline.mb.26	d__Bacteria;p__Patescibacteria;c__Microgenomatia;o__UBA1400;f__Beckwithbacteraceae;g__;s__	3	4	g	1	0	0	1	0	0	1	0	0	0	0	0	0	0	0	0	0	0	0	0	0	0	0	0	0	0	0	0	0	0	0	0	1	1	0	0	0	1	1	0	0	0	0	0
CLUSTER_4	Old_saline_planktonic.mb.29	d__Bacteria;p__Patescibacteria;c__Microgenomatia;o__UBA1400;f__Beckwithbacteraceae;g__;s__	3	3	g	1	0	0	1	0	0	1	0	0	0	0	0	0	0	0	0	0	0	0	0	0	0	0	0	0	0	0	0	0	0	0	0	1	0	0	0	0	1	1	0	0	0	0	0
CLUSTER_430	MM_PC_MetaG.mb.231	d__Bacteria;p__Patescibacteria;c__Microgenomatia;o__UBA1400;f__Pacebacteraceae;g__UBA1364;s__GCA_001029715.1	1	1	g	1	0	0	0	0	0	0	0	0	0	0	0	0	0	0	0	0	0	0	0	0	0	0	0	0	0	1	0	0	0	0	0	0	0	0	0	0	0	0	0	0	0	0	0
CLUSTER_587	Undefined_mixed_planktonic.mb.121	d__Bacteria;p__Patescibacteria;c__Paceibacteria;o__Azambacterales;f__UBA10092;g__UBA10092;s__	2	4	g	1	0	0	0	0	0	1	0	0	0	0	0	0	0	0	0	0	0	0	0	0	0	0	0	0	0	1	0	0	0	0	0	0	0	0	0	0	0	0	1	1	0	0	1
CLUSTER_522	OS_PC_MetaG.mb.131	d__Bacteria;p__Patescibacteria;c__Paceibacteria;o__Paceibacterales;f__Nealsonbacteraceae;g__;s__	5	1	g	1	0	1	1	0	0	1	0	0	0	1	0	0	0	0	0	0	0	0	0	0	0	0	0	0	0	0	0	0	0	0	0	0	0	0	0	0	1	0	0	0	0	0	0
CLUSTER_196	UML_A.mb.12	d__Bacteria;p__Patescibacteria;c__Paceibacteria;o__Portnoybacterales;f__GWB1-42-6;g__;s__	2	5	g	1	0	0	0	0	0	1	0	0	0	0	0	0	0	0	0	0	1	1	0	0	0	0	0	0	0	1	0	0	0	0	0	0	0	0	0	0	0	0	1	1	0	0	0
CLUSTER_196	UML_B.mb.7	d__Bacteria;p__Patescibacteria;c__Paceibacteria;o__Portnoybacterales;f__GWB1-42-6;g__;s__	2	5	g	1	0	0	0	0	0	1	0	0	0	0	0	0	0	0	0	0	1	1	0	0	0	0	0	0	0	1	0	0	0	0	0	0	0	0	0	0	0	0	1	1	0	0	0
CLUSTER_196	Undefined_mixed_planktonic.mb.35	d__Bacteria;p__Patescibacteria;c__Paceibacteria;o__Portnoybacterales;f__GWB1-42-6;g__;s__	2	5	g	1	0	0	0	0	0	1	0	0	0	0	0	0	0	0	0	0	1	1	0	0	0	0	0	0	0	1	0	0	0	0	0	0	0	0	0	0	0	0	1	1	0	0	0
CLUSTER_415	MM_PC_MetaG.mb.188	d__Bacteria;p__Patescibacteria;c__Paceibacteria;o__Portnoybacterales;f__GWB1-42-6;g__;s__	2	1	g	1	0	0	0	0	0	1	0	0	0	0	0	0	0	0	0	0	0	0	0	0	0	0	0	0	0	1	0	0	0	0	0	0	0	0	0	0	0	0	0	0	0	0	0
CLUSTER_219	KR11_0.1_MetaG.mb.24	d__Bacteria;p__Patescibacteria;c__Paceibacteria;o__Portnoybacterales;f__RBG-13-40-8-A;g__;s__	3	3	g	1	0	1	0	0	0	1	0	0	0	0	0	0	0	0	0	0	0	0	0	0	0	0	0	0	0	0	0	0	0	0	0	0	0	0	0	0	1	0	1	1	0	0	0
CLUSTER_219	OS_PC_MetaG.mb.27	d__Bacteria;p__Patescibacteria;c__Paceibacteria;o__Portnoybacterales;f__RBG-13-40-8-A;g__;s__	1	3	g	1	0	0	0	0	0	0	0	0	0	0	0	0	0	0	0	0	0	0	0	0	0	0	0	0	0	0	0	0	0	0	0	0	0	0	0	0	1	0	1	1	0	0	0
CLUSTER_230	KR13_N2.mb.10	d__Bacteria;p__Patescibacteria;c__Paceibacteria;o__Portnoybacterales;f__RBG-13-40-8-A;g__;s__	5	1	g	1	0	0	0	0	0	0	0	0	1	1	0	1	1	0	0	0	0	0	0	0	0	0	0	0	0	1	0	0	0	0	0	0	0	0	0	0	0	0	0	0	0	0	0
CLUSTER_230	KR13_S3.mb.135	d__Bacteria;p__Patescibacteria;c__Paceibacteria;o__Portnoybacterales;f__RBG-13-40-8-A;g__;s__	5	1	g	1	0	0	0	0	0	0	0	0	1	1	0	1	1	0	0	0	0	0	0	0	0	0	0	0	0	1	0	0	0	0	0	0	0	0	0	0	0	0	0	0	0	0	0
CLUSTER_311	Old_saline_planktonic.mb.89	d__Bacteria;p__Patescibacteria;c__Paceibacteria;o__Portnoybacterales;f__UBA2143;g__;s__	1	6	g	1	0	0	0	0	0	0	0	0	0	0	0	0	0	0	0	0	0	0	0	0	0	0	0	0	0	1	0	0	0	0	0	1	1	0	0	0	1	0	1	1	0	0	0
CLUSTER_311	OS_PC_MetaG.mb.97	d__Bacteria;p__Patescibacteria;c__Paceibacteria;o__Portnoybacterales;f__UBA2143;g__;s__	1	6	g	1	0	0	0	0	0	0	0	0	0	0	0	0	0	0	0	0	0	0	0	0	0	0	0	0	0	1	0	0	0	0	0	1	1	0	0	0	1	0	1	1	0	0	0
CLUSTER_515	OS_PC_MetaG.mb.118	d__Bacteria;p__Patescibacteria;c__Paceibacteria;o__Portnoybacterales;f__UBA2143;g__;s__	2	5	g	1	0	0	0	0	0	1	0	0	0	0	0	0	0	0	0	0	0	1	0	0	0	0	0	0	0	1	0	0	0	0	0	0	0	0	0	0	1	0	1	1	0	0	0
CLUSTER_73	3300021802	d__Bacteria;p__Patescibacteria;c__Paceibacteria;o__Portnoybacterales;f__UBA2143;g__;s__	2	6	g	1	0	0	0	0	0	1	0	0	0	0	0	0	0	0	0	0	0	0	0	0	0	0	0	0	0	1	0	0	0	0	0	1	1	0	0	0	1	0	1	1	0	0	0
CLUSTER_73	Old_saline.mb.125	d__Bacteria;p__Patescibacteria;c__Paceibacteria;o__Portnoybacterales;f__UBA2143;g__;s__	3	6	g	1	0	0	1	0	0	1	0	0	0	0	0	0	0	0	0	0	0	0	0	0	0	0	0	0	0	1	0	0	0	0	0	1	1	0	0	0	1	0	1	1	0	0	0
CLUSTER_73	Old_saline_planktonic.mb.43	d__Bacteria;p__Patescibacteria;c__Paceibacteria;o__Portnoybacterales;f__UBA2143;g__;s__	3	6	g	1	0	0	1	0	0	1	0	0	0	0	0	0	0	0	0	0	0	0	0	0	0	0	0	0	0	1	0	0	0	0	0	1	1	0	0	0	1	0	1	1	0	0	0
CLUSTER_73	Undefined_mixed_planktonic.mb.132	d__Bacteria;p__Patescibacteria;c__Paceibacteria;o__Portnoybacterales;f__UBA2143;g__;s__	2	5	g	1	0	0	0	0	0	1	0	0	0	0	0	0	0	0	0	0	0	0	0	0	0	0	0	0	0	1	0	0	0	0	0	1	0	0	0	0	1	0	1	1	0	0	0
CLUSTER_82	KR11_N2.mb.6	d__Bacteria;p__Patescibacteria;c__Paceibacteria;o__Portnoybacterales;f__UBA2143;g__;s__	12	2	g	1	1	1	1	0	1	1	0	1	1	1	1	1	1	0	0	0	0	0	0	0	0	0	0	0	0	1	0	0	0	0	0	0	0	0	0	0	1	0	0	0	0	0	0
CLUSTER_82	KR11_N3.mb.6	d__Bacteria;p__Patescibacteria;c__Paceibacteria;o__Portnoybacterales;f__UBA2143;g__;s__	12	2	g	1	1	1	1	0	1	1	0	1	1	1	1	1	1	0	0	0	0	0	0	0	0	0	0	0	0	1	0	0	0	0	0	0	0	0	0	0	1	0	0	0	0	0	0
CLUSTER_82	Old_saline_planktonic.mb.53	d__Bacteria;p__Patescibacteria;c__Paceibacteria;o__Portnoybacterales;f__UBA2143;g__;s__	9	3	g	1	0	1	1	0	0	1	0	1	1	1	0	1	1	0	0	0	0	0	0	0	0	0	0	0	0	1	0	0	0	0	0	1	0	0	0	0	1	0	0	0	0	0	0
CLUSTER_82	OS_PC_MetaG.mb.20	d__Bacteria;p__Patescibacteria;c__Paceibacteria;o__Portnoybacterales;f__UBA2143;g__;s__	9	3	g	1	0	1	1	0	0	1	0	1	1	1	0	1	1	0	0	0	0	0	0	0	0	0	0	0	0	1	0	0	0	0	0	1	0	0	0	0	1	0	0	0	0	0	0
CLUSTER_349	KR11_0.1_MetaG.mb.31	d__Bacteria;p__Patescibacteria;c__Paceibacteria;o__UBA9983;f__;g__;s__	3	2	g	1	0	0	1	0	0	1	0	0	0	0	0	0	0	0	0	0	0	0	0	0	0	0	0	0	0	0	0	0	0	0	0	0	0	0	0	0	0	0	1	1	0	0	0
CLUSTER_390	MM_PC_MetaG.mb.117	d__Bacteria;p__Patescibacteria;c__Paceibacteria;o__UBA9983;f__;g__;s__	1	4	g	1	0	0	0	0	0	0	0	0	0	0	0	0	0	0	0	0	1	1	0	0	0	0	0	0	0	1	0	0	0	0	0	0	0	0	0	0	0	0	1	0	0	0	0
CLUSTER_131	KR11_0.1_MetaG.mb.89	d__Bacteria;p__Patescibacteria;c__Paceibacteria;o__UBA9983;f__21-14-all-36-13;g__21-14-all-36-13;s__	5	1	g	1	0	1	1	0	1	1	0	0	0	0	0	0	0	0	0	0	0	0	0	0	0	0	0	0	0	0	0	0	0	0	0	0	0	0	0	0	1	0	0	0	0	0	0
CLUSTER_131	KR11_N3.mb.35	d__Bacteria;p__Patescibacteria;c__Paceibacteria;o__UBA9983;f__21-14-all-36-13;g__21-14-all-36-13;s__	5	1	g	1	0	1	1	0	1	1	0	0	0	0	0	0	0	0	0	0	0	0	0	0	0	0	0	0	0	0	0	0	0	0	0	0	0	0	0	0	1	0	0	0	0	0	0
CLUSTER_131	KR11_S3.mb.10	d__Bacteria;p__Patescibacteria;c__Paceibacteria;o__UBA9983;f__21-14-all-36-13;g__21-14-all-36-13;s__	5	1	g	1	0	1	1	0	1	1	0	0	0	0	0	0	0	0	0	0	0	0	0	0	0	0	0	0	0	0	0	0	0	0	0	0	0	0	0	0	1	0	0	0	0	0	0
CLUSTER_117	1207509	d__Bacteria;p__Patescibacteria;c__WWE3;o__0-14-0-20-40-13;f__0-14-0-20-40-13;g__;s__	4	1	g	0	0	0	0	0	0	0	0	1	1	1	0	0	1	0	0	0	0	0	0	0	0	0	0	0	0	1	0	0	0	0	0	0	0	0	0	0	0	0	0	0	0	0	0
CLUSTER_117	KR13_N2.mb.93	d__Bacteria;p__Patescibacteria;c__WWE3;o__0-14-0-20-40-13;f__0-14-0-20-40-13;g__;s__	4	4	g	0	0	0	0	0	0	0	0	1	1	1	0	0	1	0	0	0	1	1	0	0	0	0	0	0	0	1	0	0	0	0	0	0	0	0	0	0	0	0	0	1	0	0	0
CLUSTER_117	MM_PC_MetaG.mb.184	d__Bacteria;p__Patescibacteria;c__WWE3;o__0-14-0-20-40-13;f__0-14-0-20-40-13;g__;s__	3	5	g	0	0	0	0	0	0	0	0	1	0	1	0	0	1	0	0	0	1	1	0	0	0	0	0	0	0	1	0	0	0	0	0	0	0	0	0	0	0	0	1	1	0	0	0
CLUSTER_437	MM_PC_MetaG.mb.34	d__Bacteria;p__Patescibacteria;c__WWE3;o__CG2-30-40-12;f__CG2-30-40-12;g__;s__	1	2	g	1	0	0	0	0	0	0	0	0	0	0	0	0	0	0	0	0	0	0	0	0	0	0	0	0	0	1	0	0	0	0	0	0	0	0	0	0	0	0	0	1	0	0	0
CLUSTER_78	KR11_0.1_MetaG.mb.83	d__Bacteria;p__Proteobacteria;c__Alphaproteobacteria;o__Caulobacterales;f__Caulobacteraceae;g__Brevundimonas;s__	7	1	g	1	1	1	1	1	1	1	0	0	0	0	0	0	0	0	0	0	0	0	0	0	0	0	0	0	0	0	0	0	0	0	0	0	0	0	0	0	0	0	0	0	0	0	1
CLUSTER_78	KR11_Ju.mb.15	d__Bacteria;p__Proteobacteria;c__Alphaproteobacteria;o__Caulobacterales;f__Caulobacteraceae;g__Brevundimonas;s__	7	1	g	1	1	1	1	1	1	1	0	0	0	0	0	0	0	0	0	0	0	0	0	0	0	0	0	0	0	0	0	0	0	0	0	0	0	0	0	0	0	0	0	0	0	0	1
CLUSTER_78	KR11_N3.mb.19	d__Bacteria;p__Proteobacteria;c__Alphaproteobacteria;o__Caulobacterales;f__Caulobacteraceae;g__Brevundimonas;s__	7	1	g	1	1	1	1	1	1	1	0	0	0	0	0	0	0	0	0	0	0	0	0	0	0	0	0	0	0	0	0	0	0	0	0	0	0	0	0	0	0	0	0	0	0	0	1
CLUSTER_78	KR11_S3.mb.39	d__Bacteria;p__Proteobacteria;c__Alphaproteobacteria;o__Caulobacterales;f__Caulobacteraceae;g__Brevundimonas;s__	7	1	g	1	1	1	1	1	1	1	0	0	0	0	0	0	0	0	0	0	0	0	0	0	0	0	0	0	0	0	0	0	0	0	0	0	0	0	0	0	0	0	0	0	0	0	1
CLUSTER_13	KR13_Ju.mb.29	d__Bacteria;p__Proteobacteria;c__Alphaproteobacteria;o__Caulobacterales;f__Caulobacteraceae;g__Brevundimonas;s__Brevundimonas sp5	4	6	g	0	0	0	0	0	0	0	0	1	1	1	0	0	1	0	0	0	0	0	0	0	0	0	0	0	0	0	1	0	0	0	0	0	0	1	1	1	0	0	0	0	1	0	1
CLUSTER_13	KR13_N1.mb.42	d__Bacteria;p__Proteobacteria;c__Alphaproteobacteria;o__Caulobacterales;f__Caulobacteraceae;g__Brevundimonas;s__Brevundimonas sp5	4	6	g	0	0	0	0	0	0	0	0	1	1	1	0	0	1	0	0	0	0	0	0	0	0	0	0	0	0	0	1	0	0	0	0	0	0	1	1	1	0	0	0	0	1	0	1
CLUSTER_244	OS_PC_MetaG.mb.126	d__Bacteria;p__Proteobacteria;c__Gammaproteobacteria;o__Betaproteobacteriales;f__Hydrogenophilaceae;g__Thiobacillus;s__GCA_001802655.1	1	1	g	0	0	0	0	0	0	0	0	0	0	0	0	0	1	0	0	0	0	0	0	0	0	0	0	0	0	0	0	0	0	0	0	0	0	0	0	0	1	0	0	0	0	0	0
CLUSTER_40	Undefined_mixed_planktonic.mb.79	d__Bacteria;p__Proteobacteria;c__Gammaproteobacteria;o__Pseudomonadales;f__Pseudomonadaceae;g__Pseudomonas_A;s__	1	8	g	0	1	0	0	0	0	0	0	0	0	0	0	0	0	0	0	0	0	0	0	0	0	0	1	0	0	0	1	0	0	0	0	0	0	1	1	1	0	0	0	0	1	1	1
CLUSTER_40	MM_PW_MetaG.mb.43	d__Bacteria;p__Proteobacteria;c__Gammaproteobacteria;o__Pseudomonadales;f__Pseudomonadaceae;g__Pseudomonas_A;s__Pseudomonas_A stutzeri_Z	1	6	g	0	1	0	0	0	0	0	0	0	0	0	0	0	0	0	0	0	0	0	0	0	0	0	0	0	0	0	1	0	0	0	0	0	0	1	1	1	0	0	0	0	1	0	1
CLUSTER_40	OSS_B.mb.24	d__Bacteria;p__Proteobacteria;c__Gammaproteobacteria;o__Pseudomonadales;f__Pseudomonadaceae;g__Pseudomonas_A;s__Pseudomonas_A stutzeri_Z	1	8	g	0	1	0	0	0	0	0	0	0	0	0	0	0	0	0	0	0	0	0	0	0	0	0	1	0	0	0	1	0	0	0	0	0	0	1	1	1	0	0	0	0	1	1	1
